# Supplementary material for: Crystal structure and magnetism in the S = 1/2 spin dimer compound NaCu2VP2O10
Source: IUCrJ. 2020 May 27;7(Pt 4):656–62. doi: 10.1107/S2052252520005655 (PMC7340267; doi:10.1107/S2052252520005655)
Supplement: Supplementary file 1 [file m-07-00656-sup1.cif]

data_global
#=======================================================================

_audit_creation_method                   'Jana2006 Version : 10/09/2018'


# 1. PROCESSING SUMMARY (IUCr Office Use Only)

_journal_date_recd_electronic      2020-02-03
_journal_date_to_coeditor                ?
_journal_date_from_coeditor              ?
_journal_date_accepted     2020-04-22
_journal_date_printers_first             ?
_journal_date_printers_final             ?
_journal_date_proofs_out                 ?
_journal_date_proofs_in                  ?
_journal_coeditor_name                   ?
_journal_coeditor_code      FC5043SUP1
_journal_coeditor_notes
; ?
;
_journal_techeditor_code      M200565
_iucr_compatibility_tag          ACTA95
_journal_paper_category      FA
_journal_techeditor_notes
; ?
;
_journal_coden_ASTM                      ?
_journal_name_full                       'IUCrJ'
_journal_year                            ?
_journal_volume                          ?
_journal_issue                           ?
_journal_page_first                      ?
_journal_page_last                       ?
_journal_suppl_publ_number               ?
_journal_suppl_publ_pages                ?

#=======================================================================

# 2. SUBMISSION DETAILS

_publ_contact_author_name                'Daisuke Urushihara'
_publ_contact_author_address
;
Division of Adbanced Ceramics,Nagoya Institute of Technology
Gokiso-tyo,Showa-ku,Nagoya,466-855,Japan
;
_publ_contact_author_email               urushihara.daisuke@nitech.ac.jp
_publ_contact_author_fax                 ?
_publ_contact_author_phone               +81-052-735-5341

_publ_requested_journal                  'IUCrJ'
_publ_requested_category                 ?

_publ_contact_letter
; ?
;

#=======================================================================

# 3. TITLE AND AUTHOR LIST

_publ_section_title
; ?
;
_publ_section_title_footnote
; ?
;
loop_
 _publ_author_name
 _publ_author_footnote
 _publ_author_address
    'Urushihara, Daisuke' .
;
Division of Adbanced Ceramics,Nagoya Institute of Technology
Gokiso-tyo,Showa-ku,Nagoya,466-855,Japan
;
    'Sota, Kawaguchi' .
;
Division of Adbanced Ceramics,Nagoya Institute of Technology
Gokiso-tyo,Showa-ku,Nagoya,466-855,Japan
;
    'Fukuda, Koichiro' .
;
Division of Adbanced Ceramics,Nagoya Institute of Technology
Gokiso-tyo,Showa-ku,Nagoya,466-855,Japan
;
   'Asaka, Toru' .
;
Division of Adbanced Ceramics,Nagoya Institute of Technology
Gokiso-tyo,Showa-ku,Nagoya,466-855,Japan
;

#=======================================================================

# 4. TEXT

_publ_section_synopsis
; ?
;
_publ_section_abstract
; ?
;
_publ_section_comment
; ?
;
_publ_section_introduction
; ?
;
_publ_section_experimental
; ?
;
_publ_section_exptl_prep
; ?
;
_publ_section_exptl_refinement
; ?
;
_publ_section_exptl_solution
; ?
;
_publ_section_discussion
; ?
;
_publ_section_acknowledgements
; ?
;
_publ_section_references
;
Petricek, V., Dusek, M. & Palatinus L. (2006). Jana2006.
Structure Determination Software Programs.
Institute of Physics, Praha, Czech Republic.

Palatinus L. & Chapuis G. (2007). J. Appl. Cryst. 40, 786-790.

# enable this reference if Diamond ver. 2 was used for visualization
#Brandenburg, K. (1999). DIAMOND. Version. 2.1c.
#Crystal Impact GbR, Bonn, Germany.

# enable this reference if Diamond ver. 3 was used for visualization
#Brandenburg, K. & Putz, H. (2005). DIAMOND Version 3.
#Crystal Impact GbR, Postfach 1251, D-53002 Bonn, Germany.

# enable this reference if SIR97 was used for solving of the structure
#Altomare, A., Burla, M. C., Camalli, M., Cascarano, G., Giacovazzo, C.,
#Guagliardi, A., Moliterni, A. G. G., Polidori, G., Spagna, R. (1997).
#SIR97. A Package for Crystal Structure Solution by Direct Methods
#and Refinement, Bari, Rome, Italy.

# use this reference if SIR2002 was used for solving of the structure
#Burla, M.C., Camalli, M., Carrozzini, B., Cascarano, G., Giacovazzo, C.,
#Polidori, G., Spagna, R.
#SIR2002: the program, J. Appl. Cryst, (2003). 36, 1103

# enable this reference if bond valences were calculated
#Brown, I. D. (1996). J. Appl. Cryst. 29, 479-480.

# enable this reference if Xshape wase used for crystal shape refinement
#Stoe & Cie (1998). X-SHAPE. Stoe & Cie, Darmstadt, Germany.


# enable this reference if Flack coefficient was refined
#Flack, H. D. (1983). Acta Cryst. A39, 876-881.
;
_publ_section_figure_captions
; ?
;
_publ_section_table_legends
; ?
;

#=======================================================================
data_I
_database_code_depnum_ccdc_archive 'CCDC 1976933'
#=======================================================================

# 5. CHEMICAL DATA

_chemical_name_systematic
; ?
;
_chemical_name_common                    ?
_chemical_formula_moiety                 ?
_chemical_formula_structural             ?
_chemical_formula_analytical             ?
_chemical_formula_iupac                  ?
_chemical_formula_sum                    'Cu2 Na1 O10 P2 V1'
_chemical_formula_weight                 423
_chemical_melting_point                  ?
_chemical_compound_source                ?
_chemical_absolute_configuration         .

#=======================================================================

# 6. CRYSTAL DATA

_symmetry_cell_setting                   orthorhombic
_symmetry_space_group_name_H-M           'C 2 2 21'
_symmetry_space_group_name_Hall          'C 2c 2'
_symmetry_Int_Tables_number              20

loop_
 _space_group_symop_id
 _space_group_symop_operation_xyz
 1   x,y,z
 2   -x,-y,z+1/2
 3   -x,y,-z+1/2
 4   x,-y,-z
 5   x+1/2,y+1/2,z
 6   -x+1/2,-y+1/2,z+1/2
 7   -x+1/2,y+1/2,-z+1/2
 8   x+1/2,-y+1/2,-z

_cell_length_a                           6.13860(10)
_cell_length_b                           14.4646(3)
_cell_length_c                           8.2392(2)
_cell_angle_alpha                        90
_cell_angle_beta                         90
_cell_angle_gamma                        90
_cell_volume                             731.58(3)

loop_
 _twin_individual_id
 _twin_individual_mass_fraction_refined
 _twin_individual_twin_matrix_11
 _twin_individual_twin_matrix_12
 _twin_individual_twin_matrix_13
 _twin_individual_twin_matrix_21
 _twin_individual_twin_matrix_22
 _twin_individual_twin_matrix_23
 _twin_individual_twin_matrix_31
 _twin_individual_twin_matrix_32
 _twin_individual_twin_matrix_33
1 0.982(14)
1 0 0
0 1 0
0 0 1
2 0.018(14)
-1 0 0
0 -1 0
0 0 -1

_cell_formula_units_Z                    4

_cell_measurement_reflns_used            13034
_cell_measurement_theta_min              2.82
_cell_measurement_theta_max              30.47
_cell_measurement_temperature            298
_cell_special_details
; ?
;

_exptl_crystal_density_diffrn            3.8402
_exptl_crystal_density_meas              ?
_exptl_crystal_density_method            ?
_exptl_crystal_F_000                     808

_exptl_absorpt_coefficient_mu            7.557
_exptl_crystal_description               block
_exptl_crystal_size_max                  0.06
_exptl_crystal_size_mid                  0.06
_exptl_crystal_size_min                  0.03
_exptl_crystal_size_rad                  ?
_exptl_crystal_colour                    yellow
_exptl_absorpt_correction_type           multi-scan
_exptl_absorpt_process_details           'SADABS v2014/5 (Bruker, 2014)'
_exptl_absorpt_correction_T_min          0.4624
_exptl_absorpt_correction_T_max          0.5933
loop_
 _exptl_crystal_face_index_h
 _exptl_crystal_face_index_k
 _exptl_crystal_face_index_l
 _exptl_crystal_face_perp_dist
 ? ? ? ?

#=======================================================================

# 7. EXPERIMENTAL DATA

_exptl_special_details                   ?

_diffrn_ambient_temperature              298
_diffrn_source                           ?
_diffrn_source_power                     ?
_diffrn_source_voltage                   ?
_diffrn_source_current                   ?
_diffrn_radiation_type                   'Mo K\a'
_diffrn_radiation_source                 'X-ray tube'
_diffrn_radiation_wavelength             0.71073
_diffrn_radiation_monochromator          graphite
_diffrn_measurement_device               'four-circle diffractometer'
_diffrn_measurement_device_type          'Bruker CCD'
_diffrn_detector                         ?
_diffrn_detector_area_resol_mean         ?
_diffrn_measurement_method               '\f and \w scans'
_diffrn_measurement_specimen_support     ?

_diffrn_reflns_number                    13034
_diffrn_reflns_theta_min                 2.82
_diffrn_reflns_theta_max                 30.47
_diffrn_reflns_theta_full                30.47
_diffrn_measured_fraction_theta_max      1
_diffrn_measured_fraction_theta_full     1
_diffrn_reflns_av_R_equivalents          0.0254
_diffrn_reflns_av_unetI/netI             0.0109
_diffrn_reflns_limit_h_min               -8
_diffrn_reflns_limit_h_max               8
_diffrn_reflns_limit_k_min               -20
_diffrn_reflns_limit_k_max               20
_diffrn_reflns_limit_l_min               -11
_diffrn_reflns_limit_l_max               11
_diffrn_reflns_reduction_process         ?

_diffrn_standards_number                 ?
_diffrn_standards_interval_count         ?
_diffrn_standards_interval_time          ?
_diffrn_standards_decay_%                ?
loop_
_diffrn_standard_refln_index_h
_diffrn_standard_refln_index_k
_diffrn_standard_refln_index_l
  ? ? ?

_diffrn_radiation_probe                  X-ray

#=======================================================================

# 8. REFINEMENT DATA

_refine_special_details
; ?
;

_reflns_number_total                     1122
_reflns_number_gt                        1110
_reflns_threshold_expression             'I>3\s(I)'

_refine_ls_structure_factor_coef         Fsqd
_refine_ls_R_factor_gt                   0.0233
_refine_ls_wR_factor_gt                  0.0762
_refine_ls_R_factor_all                  0.0234
_refine_ls_wR_factor_ref                 0.0764
_refine_ls_goodness_of_fit_ref           1.74
_refine_ls_goodness_of_fit_gt            1.74
_refine_ls_restrained_S_gt               ?
_refine_ls_restrained_S_all              ?
_refine_ls_number_reflns                 1122
_refine_ls_number_parameters             76
_refine_ls_number_restraints             0
_refine_ls_number_constraints            0
_refine_ls_weighting_scheme              sigma
_refine_ls_weighting_details             'w=1/(\s^2^(I)+0.0016I^2^)'
_refine_ls_hydrogen_treatment            ?
_refine_ls_shift/su_max                  0.0153
_refine_ls_shift/su_mean                 0.0015
_refine_diff_density_max                 1.66
_refine_diff_density_min                 -0.87
_refine_ls_extinction_method
 'B-C type 1 Gaussian isotropic (Becker & Coppens, 1974)'
_refine_ls_extinction_coef               100(200)
_refine_ls_extinction_expression         ?
_refine_ls_abs_structure_details
;  462 of Friedel pairs used in the refinement
;
_refine_ls_abs_structure_Flack            0.018(14)
_refine_ls_abs_structure_Rogers          ?

loop_
 _atom_type_symbol
 _atom_type_scat_dispersion_real
 _atom_type_scat_dispersion_imag
 _atom_type_scat_source
 Cu   0.3201  1.2651
 'International Tables Vol C tables 4.2.6.8 and 6.1.1.1'
 Na   0.0362  0.0249
 'International Tables Vol C tables 4.2.6.8 and 6.1.1.1'
 O    0.0106  0.0060
 'International Tables Vol C tables 4.2.6.8 and 6.1.1.1'
 P    0.1023  0.0942
 'International Tables Vol C tables 4.2.6.8 and 6.1.1.1'
 V    0.3005  0.5294
 'International Tables Vol C tables 4.2.6.8 and 6.1.1.1'

_computing_data_collection               'APEX2 (Bruker, 2015)'
_computing_cell_refinement               'SAINT (Bruker, 2015)'
_computing_data_reduction                'SAINT (Bruker, 2015)'
_computing_structure_solution            'SUPERFLIP (Palatinus & Chapuis, 2007)'
_computing_structure_refinement          'JANA2006 (Pet\<r\'i\<cek <i>et al.</i>, 2014)'
_computing_molecular_graphics            'VESTA (Momma & Izumi, 2011)'
_computing_publication_material          ?

loop_
 _restr_distance_atom_site_label_1
 _restr_distance_site_symmetry_1
 _restr_distance_atom_site_label_2
 _restr_distance_site_symmetry_2
 _restr_distance_target
 _restr_distance_target_weight_param
 ? ? ? ? ? ?

loop_
 _restr_angle_atom_site_label_1
 _restr_angle_site_symmetry_1
 _restr_angle_atom_site_label_2
 _restr_angle_site_symmetry_2
 _restr_angle_atom_site_label_3
 _restr_angle_site_symmetry_3
 _restr_angle_target
 _restr_angle_target_weight_param
 ? ? ? ? ? ? ? ?

loop_
 _restr_torsion_atom_site_label_1
 _restr_torsion_site_symmetry_1
 _restr_torsion_atom_site_label_2
 _restr_torsion_site_symmetry_2
 _restr_torsion_atom_site_label_3
 _restr_torsion_site_symmetry_3
 _restr_torsion_atom_site_label_4
 _restr_torsion_site_symmetry_4
 _restr_torsion_angle_target
 _restr_torsion_weight_param
 ? ? ? ? ? ? ? ? ? ?

loop_
 _restr_equal_distance_atom_site_label_1
 _restr_equal_distance_site_symmetry_1
 _restr_equal_distance_atom_site_label_2
 _restr_equal_distance_site_symmetry_2
 _restr_equal_distance_class_class_id
 _restr_equal_distance_class_target_weight_param
 ? ? ? ? ? ?

loop_
 _restr_equal_angle_atom_site_label_1
 _restr_equal_angle_site_symmetry_1
 _restr_equal_angle_atom_site_label_2
 _restr_equal_angle_site_symmetry_2
 _restr_equal_angle_atom_site_label_3
 _restr_equal_angle_site_symmetry_3
 _restr_equal_angle_class_class_id
 _restr_equal_angle_class_target_weight_param
 ? ? ? ? ? ? ? ?

loop_
 _restr_equal_torsion_atom_site_label_1
 _restr_equal_torsion_site_symmetry_1
 _restr_equal_torsion_atom_site_label_2
 _restr_equal_torsion_site_symmetry_2
 _restr_equal_torsion_atom_site_label_3
 _restr_equal_torsion_site_symmetry_3
 _restr_equal_torsion_atom_site_label_4
 _restr_equal_torsion_site_symmetry_4
 _restr_equal_torsion_class_class_id
 _restr_equal_torsion_class_target_weight_param
 ? ? ? ? ? ? ? ? ? ?


#=======================================================================

# 9. ATOMIC COORDINATES AND DISPLACEMENT PARAMETERS

loop_
 _atom_site_label
 _atom_site_type_symbol
 _atom_site_fract_x
 _atom_site_fract_y
 _atom_site_fract_z
 _atom_site_adp_type
 _atom_site_U_iso_or_equiv
 _atom_site_site_symmetry_multiplicity
 _atom_site_occupancy
 _atom_site_calc_flag
 _atom_site_refinement_flags
 _atom_site_disorder_assembly
 _atom_site_disorder_group
  Na Na 0 0.46651(11) 0.25 Uani 0.0198(5) 4 1 d . . .
  Cu Cu 0.15209(6) 0.11957(3) 0.10586(4) Uani 0.01583(12) 8 1 d . . .
  V V 0 0.86680(4) 0.25 Uani 0.00715(16) 4 1 d . . .
  P P 0.34633(11) 0.16200(4) 0.45456(7) Uani 0.00661(16) 8 1 d . . .
  O1 O 0.0438(4) 0.39928(14) 0.5749(2) Uani 0.0119(5) 8 1 d . . .
  O2 O 0.1072(3) 0.06005(13) 0.8811(2) Uani 0.0107(5) 8 1 d . . .
  O3 O 0.1107(4) 0.23698(15) 0.9171(2) Uani 0.0153(6) 8 1 d . . .
  O4 O 0.2228(3) 0.34868(13) 0.1330(2) Uani 0.0104(5) 8 1 d . . .
  O5 O 0.3418(3) 0.37507(14) 0.8450(2) Uani 0.0117(5) 8 1 d . . .

loop_
 _atom_site_aniso_label
 _atom_site_aniso_type_symbol
 _atom_site_aniso_U_11
 _atom_site_aniso_U_22
 _atom_site_aniso_U_33
 _atom_site_aniso_U_12
 _atom_site_aniso_U_13
 _atom_site_aniso_U_23
 Na Na 0.0207(9) 0.0159(7) 0.0229(9) 0 0.0051(8) 0
 Cu Cu 0.00505(19) 0.0363(2) 0.00610(19) 0.00172(14) 0.00042(13) 0.00126(13)
 V V 0.0071(3) 0.0092(3) 0.0051(3) 0 -0.0001(2) 0
 P P 0.0046(3) 0.0099(3) 0.0054(3) -0.0002(2) 0.0007(2) 0.00014(19)
 O1 O 0.0042(9) 0.0168(8) 0.0146(10) -0.0010(6) -0.0016(7) -0.0029(7)
 O2 O 0.0124(9) 0.0109(8) 0.0088(8) -0.0002(6) -0.0005(7) 0.0009(7)
 O3 O 0.0162(10) 0.0167(9) 0.0131(10) -0.0043(7) 0.0024(8) -0.0056(7)
 O4 O 0.0076(9) 0.0191(8) 0.0046(8) -0.0006(7) -0.0020(6) 0.0000(6)
 O5 O 0.0053(9) 0.0244(9) 0.0054(8) -0.0026(8) 0.0008(7) 0.0006(6)

loop_
 _jana_atom_site_ADP_C_label
 _jana_atom_site_ADP_C_type_symbol
 _jana_atom_site_ADP_C_111
 _jana_atom_site_ADP_C_112
 _jana_atom_site_ADP_C_113
 _jana_atom_site_ADP_C_122
 _jana_atom_site_ADP_C_123
 _jana_atom_site_ADP_C_133
 _jana_atom_site_ADP_C_222
 _jana_atom_site_ADP_C_223
 _jana_atom_site_ADP_C_233
 _jana_atom_site_ADP_C_333
 ? ? ? ? ? ? ? ? ? ? ? ?

loop_
 _jana_atom_site_ADP_D_label
 _jana_atom_site_ADP_D_type_symbol
 _jana_atom_site_ADP_D_1111
 _jana_atom_site_ADP_D_1112
 _jana_atom_site_ADP_D_1113
 _jana_atom_site_ADP_D_1122
 _jana_atom_site_ADP_D_1123
 _jana_atom_site_ADP_D_1133
 _jana_atom_site_ADP_D_1222
 _jana_atom_site_ADP_D_1223
 _jana_atom_site_ADP_D_1233
 _jana_atom_site_ADP_D_1333
 _jana_atom_site_ADP_D_2222
 _jana_atom_site_ADP_D_2223
 _jana_atom_site_ADP_D_2233
 _jana_atom_site_ADP_D_2333
 _jana_atom_site_ADP_D_3333
 ? ? ? ? ? ? ? ? ? ? ? ? ? ? ? ? ?

loop_
 _jana_atom_site_ADP_E_label
 _jana_atom_site_ADP_E_type_symbol
 _jana_atom_site_ADP_E_11111
 _jana_atom_site_ADP_E_11112
 _jana_atom_site_ADP_E_11113
 _jana_atom_site_ADP_E_11122
 _jana_atom_site_ADP_E_11123
 _jana_atom_site_ADP_E_11133
 _jana_atom_site_ADP_E_11222
 _jana_atom_site_ADP_E_11223
 _jana_atom_site_ADP_E_11233
 _jana_atom_site_ADP_E_11333
 _jana_atom_site_ADP_E_12222
 _jana_atom_site_ADP_E_12223
 _jana_atom_site_ADP_E_12233
 _jana_atom_site_ADP_E_12333
 _jana_atom_site_ADP_E_13333
 _jana_atom_site_ADP_E_22222
 _jana_atom_site_ADP_E_22223
 _jana_atom_site_ADP_E_22233
 _jana_atom_site_ADP_E_22333
 _jana_atom_site_ADP_E_23333
 _jana_atom_site_ADP_E_33333
 ? ? ? ? ? ? ? ? ? ? ? ? ? ? ? ? ? ? ? ? ? ? ?

loop_
 _jana_atom_site_ADP_F_label
 _jana_atom_site_ADP_F_type_symbol
 _jana_atom_site_ADP_F_111111
 _jana_atom_site_ADP_F_111112
 _jana_atom_site_ADP_F_111113
 _jana_atom_site_ADP_F_111122
 _jana_atom_site_ADP_F_111123
 _jana_atom_site_ADP_F_111133
 _jana_atom_site_ADP_F_111222
 _jana_atom_site_ADP_F_111223
 _jana_atom_site_ADP_F_111233
 _jana_atom_site_ADP_F_111333
 _jana_atom_site_ADP_F_112222
 _jana_atom_site_ADP_F_112223
 _jana_atom_site_ADP_F_112233
 _jana_atom_site_ADP_F_112333
 _jana_atom_site_ADP_F_113333
 _jana_atom_site_ADP_F_122222
 _jana_atom_site_ADP_F_122223
 _jana_atom_site_ADP_F_122233
 _jana_atom_site_ADP_F_122333
 _jana_atom_site_ADP_F_123333
 _jana_atom_site_ADP_F_133333
 _jana_atom_site_ADP_F_222222
 _jana_atom_site_ADP_F_222223
 _jana_atom_site_ADP_F_222233
 _jana_atom_site_ADP_F_222333
 _jana_atom_site_ADP_F_223333
 _jana_atom_site_ADP_F_233333
 _jana_atom_site_ADP_F_333333
 ? ? ? ? ? ? ? ? ? ? ? ? ? ? ? ? ? ? ? ? ? ? ? ? ? ? ? ? ? ?


#=======================================================================

# 10. MOLECULAR GEOMETRY


loop_
 _geom_bond_atom_site_label_1
 _geom_bond_atom_site_label_2
 _geom_bond_site_symmetry_1
 _geom_bond_site_symmetry_2
 _geom_bond_distance
 _geom_bond_publ_flag
  Na Na . 2_564 4.2321(5) ?
  Na Na . 2_565 4.2321(5) ?
  Na Cu . 5_455 3.2975(11) ?
  Na Cu . 7_555 3.2975(11) ?
  Na V . 5_445 3.3912(7) ?
  Na V . 5_545 3.3912(7) ?
  Na P . 5_455 3.4245(13) ?
  Na P . 6_554 3.2047(10) ?
  Na P . 7_555 3.4245(13) ?
  Na P . 8_456 3.2047(10) ?
  Na O1 . 2_564 2.4335(19) ?
  Na O1 . 4_566 2.4335(19) ?
  Na O2 . 6_554 2.6700(18) ?
  Na O2 . 8_456 2.6700(18) ?
  Na O4 . . 2.3881(19) ?
  Na O4 . 3_555 2.3881(19) ?
  Cu Cu . 3_555 3.0213(5) ?
  Cu V . 2_564 3.0834(4) ?
  Cu O1 . 6_554 1.904(2) ?
  Cu O2 . 1_554 2.0604(17) ?
  Cu O3 . 1_554 2.317(2) ?
  Cu O5 . 6_554 1.9722(17) ?
  Cu O5 . 8_456 1.9488(19) ?
  V O2 . 2_564 1.6486(16) ?
  V O2 . 4_566 1.6486(16) ?
  V O3 . 2_564 2.147(2) ?
  V O3 . 4_566 2.147(2) ?
  V O4 . 5_455 1.9732(18) ?
  V O4 . 7_555 1.9732(18) ?
  P O1 . 8_556 1.522(2) ?
  P O3 . 6_554 1.516(3) ?
  P O4 . 6_555 1.5380(18) ?
  P O5 . 6_554 1.5608(18) ?

loop_
 _geom_angle_atom_site_label_1
 _geom_angle_atom_site_label_2
 _geom_angle_atom_site_label_3
 _geom_angle_site_symmetry_1
 _geom_angle_site_symmetry_2
 _geom_angle_site_symmetry_3
 _geom_angle
 _geom_angle_publ_flag
  Na Na Na 2_564 . 2_565 153.52(5) ?
  Na Na Cu 2_564 . 5_455 59.713(17) ?
  Na Na Cu 2_564 . 7_555 101.35(3) ?
  Na Na V 2_564 . 5_445 95.588(9) ?
  Na Na V 2_564 . 5_545 95.588(9) ?
  Na Na P 2_564 . 5_455 106.86(4) ?
  Na Na P 2_564 . 6_554 52.66(2) ?
  Na Na P 2_564 . 7_555 48.07(2) ?
  Na Na P 2_564 . 8_456 150.71(4) ?
  Na Na O1 2_564 . 2_564 40.56(4) ?
  Na Na O1 2_564 . 4_566 113.23(6) ?
  Na Na O2 2_564 . 6_554 115.26(4) ?
  Na Na O2 2_564 . 8_456 68.85(4) ?
  Na Na O4 2_564 . . 76.73(4) ?
  Na Na O4 2_564 . 3_555 123.80(5) ?
  Na Na Cu 2_565 . 5_455 101.35(3) ?
  Na Na Cu 2_565 . 7_555 59.713(17) ?
  Na Na V 2_565 . 5_445 95.588(9) ?
  Na Na V 2_565 . 5_545 95.588(9) ?
  Na Na P 2_565 . 5_455 48.07(2) ?
  Na Na P 2_565 . 6_554 150.71(4) ?
  Na Na P 2_565 . 7_555 106.86(4) ?
  Na Na P 2_565 . 8_456 52.66(2) ?
  Na Na O1 2_565 . 2_564 113.23(6) ?
  Na Na O1 2_565 . 4_566 40.56(4) ?
  Na Na O2 2_565 . 6_554 68.85(4) ?
  Na Na O2 2_565 . 8_456 115.26(4) ?
  Na Na O4 2_565 . . 123.80(5) ?
  Na Na O4 2_565 . 3_555 76.73(4) ?
  Cu Na Cu 5_455 . 7_555 95.64(4) ?
  Cu Na V 5_455 . 5_445 72.503(11) ?
  Cu Na V 5_455 . 5_545 150.66(2) ?
  Cu Na P 5_455 . 5_455 56.25(2) ?
  Cu Na P 5_455 . 6_554 107.851(13) ?
  Cu Na P 5_455 . 7_555 56.41(2) ?
  Cu Na P 5_455 . 8_456 118.184(13) ?
  Cu Na O1 5_455 . 2_564 34.85(6) ?
  Cu Na O1 5_455 . 4_566 75.49(6) ?
  Cu Na O2 5_455 . 6_554 145.83(6) ?
  Cu Na O2 5_455 . 8_456 50.67(3) ?
  Cu Na O4 5_455 . . 134.80(4) ?
  Cu Na O4 5_455 . 3_555 104.69(4) ?
  Cu Na V 7_555 . 5_445 150.66(2) ?
  Cu Na V 7_555 . 5_545 72.503(11) ?
  Cu Na P 7_555 . 5_455 56.41(2) ?
  Cu Na P 7_555 . 6_554 118.184(13) ?
  Cu Na P 7_555 . 7_555 56.25(2) ?
  Cu Na P 7_555 . 8_456 107.851(13) ?
  Cu Na O1 7_555 . 2_564 75.49(6) ?
  Cu Na O1 7_555 . 4_566 34.85(6) ?
  Cu Na O2 7_555 . 6_554 50.67(3) ?
  Cu Na O2 7_555 . 8_456 145.83(6) ?
  Cu Na O4 7_555 . . 104.69(4) ?
  Cu Na O4 7_555 . 3_555 134.80(4) ?
  V Na V 5_445 . 5_545 129.67(5) ?
  V Na P 5_445 . 5_455 95.843(17) ?
  V Na P 5_445 . 6_554 91.14(3) ?
  V Na P 5_445 . 7_555 126.91(2) ?
  V Na P 5_445 . 8_456 59.129(18) ?
  V Na O1 5_445 . 2_564 103.84(6) ?
  V Na O1 5_445 . 4_566 116.05(6) ?
  V Na O2 5_445 . 6_554 139.12(5) ?
  V Na O2 5_445 . 8_456 28.52(4) ?
  V Na O4 5_445 . . 102.41(6) ?
  V Na O4 5_445 . 3_555 34.74(4) ?
  V Na P 5_545 . 5_455 126.91(2) ?
  V Na P 5_545 . 6_554 59.129(18) ?
  V Na P 5_545 . 7_555 95.843(17) ?
  V Na P 5_545 . 8_456 91.14(3) ?
  V Na O1 5_545 . 2_564 116.05(6) ?
  V Na O1 5_545 . 4_566 103.84(6) ?
  V Na O2 5_545 . 6_554 28.52(4) ?
  V Na O2 5_545 . 8_456 139.12(5) ?
  V Na O4 5_545 . . 34.74(4) ?
  V Na O4 5_545 . 3_555 102.41(6) ?
  P Na P 5_455 . 6_554 159.05(4) ?
  P Na P 5_455 . 7_555 68.67(3) ?
  P Na P 5_455 . 8_456 91.375(16) ?
  P Na O1 5_455 . 2_564 66.59(5) ?
  P Na O1 5_455 . 4_566 23.07(6) ?
  P Na O2 5_455 . 6_554 99.71(4) ?
  P Na O2 5_455 . 8_456 93.97(4) ?
  P Na O4 5_455 . . 161.02(5) ?
  P Na O4 5_455 . 3_555 103.46(4) ?
  P Na P 6_554 . 7_555 91.375(16) ?
  P Na P 6_554 . 8_456 109.10(4) ?
  P Na O1 6_554 . 2_564 92.57(4) ?
  P Na O1 6_554 . 4_566 151.69(6) ?
  P Na O2 6_554 . 6_554 87.58(4) ?
  P Na O2 6_554 . 8_456 82.82(4) ?
  P Na O4 6_554 . . 27.25(4) ?
  P Na O4 6_554 . 3_555 93.52(6) ?
  P Na P 7_555 . 8_456 159.05(4) ?
  P Na O1 7_555 . 2_564 23.07(6) ?
  P Na O1 7_555 . 4_566 66.59(5) ?
  P Na O2 7_555 . 6_554 93.97(4) ?
  P Na O2 7_555 . 8_456 99.71(4) ?
  P Na O4 7_555 . . 103.46(4) ?
  P Na O4 7_555 . 3_555 161.02(5) ?
  P Na O1 8_456 . 2_564 151.69(6) ?
  P Na O1 8_456 . 4_566 92.57(4) ?
  P Na O2 8_456 . 6_554 82.82(4) ?
  P Na O2 8_456 . 8_456 87.58(4) ?
  P Na O4 8_456 . . 93.52(6) ?
  P Na O4 8_456 . 3_555 27.25(4) ?
  O1 Na O1 2_564 . 4_566 74.18(7) ?
  O1 Na O2 2_564 . 6_554 117.04(7) ?
  O1 Na O2 2_564 . 8_456 77.02(7) ?
  O1 Na O4 2_564 . . 113.15(6) ?
  O1 Na O4 2_564 . 3_555 138.18(7) ?
  O1 Na O2 4_566 . 6_554 77.02(7) ?
  O1 Na O2 4_566 . 8_456 117.04(7) ?
  O1 Na O4 4_566 . . 138.18(7) ?
  O1 Na O4 4_566 . 3_555 113.15(6) ?
  O2 Na O2 6_554 . 8_456 163.43(8) ?
  O2 Na O4 6_554 . . 62.82(6) ?
  O2 Na O4 6_554 . 3_555 104.54(6) ?
  O2 Na O4 8_456 . . 104.54(6) ?
  O2 Na O4 8_456 . 3_555 62.82(6) ?
  O4 Na O4 . . 3_555 88.96(7) ?
  Na Cu Cu 5_545 . 3_555 96.727(13) ?
  Na Cu V 5_545 . 2_564 125.557(18) ?
  Na Cu O1 5_545 . 6_554 46.92(5) ?
  Na Cu O2 5_545 . 1_554 97.47(5) ?
  Na Cu O3 5_545 . 1_554 143.61(6) ?
  Na Cu O5 5_545 . 6_554 69.76(5) ?
  Na Cu O5 5_545 . 8_456 125.79(5) ?
  Cu Cu V 3_555 . 2_564 124.085(14) ?
  Cu Cu O1 3_555 . 6_554 135.34(5) ?
  Cu Cu O2 3_555 . 1_554 128.60(5) ?
  Cu Cu O3 3_555 . 1_554 117.38(6) ?
  Cu Cu O5 3_555 . 6_554 39.32(5) ?
  Cu Cu O5 3_555 . 8_456 39.88(5) ?
  V Cu O1 2_564 . 6_554 100.29(5) ?
  V Cu O2 2_564 . 1_554 29.72(4) ?
  V Cu O3 2_564 . 1_554 44.08(6) ?
  V Cu O5 2_564 . 6_554 162.41(6) ?
  V Cu O5 2_564 . 8_456 84.21(5) ?
  O1 Cu O2 6_554 . 1_554 87.18(7) ?
  O1 Cu O3 6_554 . 1_554 97.05(8) ?
  O1 Cu O5 6_554 . 6_554 96.94(7) ?
  O1 Cu O5 6_554 . 8_456 172.70(7) ?
  O2 Cu O3 1_554 . 1_554 71.83(7) ?
  O2 Cu O5 1_554 . 6_554 156.46(6) ?
  O2 Cu O5 1_554 . 8_456 94.16(7) ?
  O3 Cu O5 1_554 . 6_554 130.09(7) ?
  O3 Cu O5 1_554 . 8_456 90.19(8) ?
  O5 Cu O5 6_554 . 8_456 79.02(7) ?
  Na V Na 5_455 . 5_555 129.67(4) ?
  Na V Cu 5_455 . 2_565 72.468(8) ?
  Na V Cu 5_455 . 4_565 104.292(11) ?
  Na V O2 5_455 . 2_564 50.65(6) ?
  Na V O2 5_455 . 4_566 95.08(7) ?
  Na V O3 5_455 . 2_564 90.63(7) ?
  Na V O3 5_455 . 4_566 125.71(6) ?
  Na V O4 5_455 . 5_455 43.61(5) ?
  Na V O4 5_455 . 7_555 146.82(5) ?
  Na V Cu 5_555 . 2_565 104.292(11) ?
  Na V Cu 5_555 . 4_565 72.468(8) ?
  Na V O2 5_555 . 2_564 95.08(7) ?
  Na V O2 5_555 . 4_566 50.65(6) ?
  Na V O3 5_555 . 2_564 125.71(6) ?
  Na V O3 5_555 . 4_566 90.63(7) ?
  Na V O4 5_555 . 5_455 146.82(5) ?
  Na V O4 5_555 . 7_555 43.61(5) ?
  Cu V Cu 2_565 . 4_565 172.67(2) ?
  Cu V O2 2_565 . 2_564 38.29(5) ?
  Cu V O2 2_565 . 4_566 134.66(6) ?
  Cu V O3 2_565 . 2_564 48.64(6) ?
  Cu V O3 2_565 . 4_566 138.60(7) ?
  Cu V O4 2_565 . 5_455 102.24(5) ?
  Cu V O4 2_565 . 7_555 78.76(5) ?
  Cu V O2 4_565 . 2_564 134.66(6) ?
  Cu V O2 4_565 . 4_566 38.29(5) ?
  Cu V O3 4_565 . 2_564 138.60(7) ?
  Cu V O3 4_565 . 4_566 48.64(6) ?
  Cu V O4 4_565 . 5_455 78.76(5) ?
  Cu V O4 4_565 . 7_555 102.24(5) ?
  O2 V O2 2_564 . 4_566 100.21(8) ?
  O2 V O3 2_564 . 2_564 84.38(9) ?
  O2 V O3 2_564 . 4_566 174.16(9) ?
  O2 V O4 2_564 . 5_455 93.50(8) ?
  O2 V O4 2_564 . 7_555 96.27(8) ?
  O2 V O3 4_566 . 2_564 174.16(9) ?
  O2 V O3 4_566 . 4_566 84.38(9) ?
  O2 V O4 4_566 . 5_455 96.27(8) ?
  O2 V O4 4_566 . 7_555 93.50(8) ?
  O3 V O3 2_564 . 4_566 91.28(9) ?
  O3 V O4 2_564 . 5_455 86.99(8) ?
  O3 V O4 2_564 . 7_555 82.35(8) ?
  O3 V O4 4_566 . 5_455 82.35(8) ?
  O3 V O4 4_566 . 7_555 86.99(8) ?
  O4 V O4 5_455 . 7_555 164.75(7) ?
  Na P Na 5_545 . 6_555 79.27(3) ?
  Na P O1 5_545 . 8_556 38.81(7) ?
  Na P O3 5_545 . 6_554 130.35(8) ?
  Na P O4 5_545 . 6_555 117.60(6) ?
  Na P O5 5_545 . 6_554 68.61(6) ?
  Na P O1 6_555 . 8_556 63.17(7) ?
  Na P O3 6_555 . 6_554 131.46(8) ?
  Na P O4 6_555 . 6_555 45.31(6) ?
  Na P O5 6_555 . 6_554 117.24(6) ?
  O1 P O3 8_556 . 6_554 112.97(12) ?
  O1 P O4 8_556 . 6_555 108.28(9) ?
  O1 P O5 8_556 . 6_554 107.27(10) ?
  O3 P O4 6_554 . 6_555 109.85(9) ?
  O3 P O5 6_554 . 6_554 110.02(10) ?
  O4 P O5 6_555 . 6_554 108.31(10) ?
  Na O1 Cu 2_565 . 6_555 98.24(8) ?
  Na O1 P 2_565 . 8_456 118.13(12) ?
  Cu O1 P 6_555 . 8_456 135.99(10) ?
  Na O2 Cu 6_555 . 1_556 107.64(7) ?
  Na O2 V 6_555 . 2_565 100.83(8) ?
  Cu O2 V 1_556 . 2_565 111.99(8) ?
  Cu O3 V 1_556 . 2_565 87.28(10) ?
  Cu O3 P 1_556 . 6_555 123.41(10) ?
  V O3 P 2_565 . 6_555 149.23(13) ?
  Na O4 V . . 5_545 101.65(7) ?
  Na O4 P . . 6_554 107.44(9) ?
  V O4 P 5_545 . 6_554 135.91(11) ?
  Cu O5 Cu 6_555 . 8_556 100.80(8) ?
  Cu O5 P 6_555 . 6_555 127.25(11) ?
  Cu O5 P 8_556 . 6_555 128.06(10) ?

loop_
 _geom_torsion_atom_site_label_1
 _geom_torsion_atom_site_label_2
 _geom_torsion_atom_site_label_3
 _geom_torsion_atom_site_label_4
 _geom_torsion_site_symmetry_1
 _geom_torsion_site_symmetry_2
 _geom_torsion_site_symmetry_3
 _geom_torsion_site_symmetry_4
 _geom_torsion
 _geom_torsion_publ_flag
 ? ? ? ? ? ? ? ? ? ?

loop_
 _geom_hbond_atom_site_label_D
 _geom_hbond_atom_site_label_H
 _geom_hbond_atom_site_label_A
 _geom_hbond_site_symmetry_D
 _geom_hbond_site_symmetry_H
 _geom_hbond_site_symmetry_A
 _geom_hbond_distance_DH
 _geom_hbond_distance_HA
 _geom_hbond_distance_DA
 _geom_hbond_angle_DHA
 _geom_hbond_publ_flag
 ? ? ? ? ? ? ? ? ? ? ?
