# Supplementary material for: Crystal structure and magnetism in the S = 1/2 spin dimer compound NaCu2VP2O10
Source: IUCrJ. 2020 May 27;7(Pt 4):656–62. doi: 10.1107/S2052252520005655 (PMC7340267; doi:10.1107/S2052252520005655)
Supplement: Supplementary file 2 [file m-07-00656-sup2.hkl]

#
# h,k,l, Fc-squared, Fo-squared, sigma(Fo-squared) and status flag
#
data_I
_shelx_title                             '   '
_shelx_refln_list_code                   4
_shelx_F_calc_maximum                    255.01
_exptl_crystal_F_000                     808
_reflns_d_resolution_high                0.7008

loop_
 _symmetry_equiv_pos_as_xyz
 'x, y, z'
 '-x, -y, z+1/2'
 '-x, y, -z+1/2'
 'x, -y, -z'
 'x+1/2, y+1/2, z'
 '-x+1/2, -y+1/2, z+1/2'
 '-x+1/2, y+1/2, -z+1/2'
 'x+1/2, -y+1/2, -z'

_cell_length_a                           6.13860(10)
_cell_length_b                           14.4646(3)
_cell_length_c                           8.2392(2)
_cell_angle_alpha                        90
_cell_angle_beta                         90
_cell_angle_gamma                        90

_shelx_F_squared_multiplier              1.000

loop_
 _refln_index_h
 _refln_index_k
 _refln_index_l
 _refln_F_squared_calc
 _refln_F_squared_meas
 _refln_F_squared_sigma
 _refln_observed_status
   2   0   0    16.82    18.52     1.92 o
   4   0   0 15290.50 15443.10   176.60 o
   6   0   0 29187.20 30166.30   487.16 o
   8   0   0  3391.07  3174.20    70.89 o
   1   1   0  9281.68  9373.50    59.04 o
   3   1   0 15072.70 15814.40   117.18 o
   5   1   0   193.14   197.95     8.94 o
   7   1   0  4822.37  4896.07    67.07 o
   0   2   0   564.05   695.62     6.39 o
   2   2   0  3423.67  3805.21    27.48 o
   4   2   0   966.36  1135.44    14.05 o
   6   2   0    17.85    35.12     5.11 o
   8   2   0     5.24     1.92     7.66 <
   1   3   0  9657.31  9545.01    53.18 o
   3   3   0   644.73   600.92     7.66 o
   5   3   0  1383.88  1449.02    20.44 o
   7   3   0  3902.86  4092.85    51.10 o
   2   4   0  3225.95  3502.83    25.56 o
   4   4   0  4429.41  4316.89    42.80 o
   6   4   0 21658.20 21838.40   205.98 o
   8   4   0   679.87   643.66    21.07 o
   1   5   0 15327.80 13841.80    93.57 o
   3   5   0 19246.50 19119.70   142.16 o
   5   5   0  1230.70  1278.48    17.88 o
   7   5   0 10021.50  9662.82   104.15 o
   0   6   0   131.92   157.08     5.75 o
   2   6   0  2492.94  2875.23    23.64 o
   4   6   0   970.29   906.80    13.41 o
   6   6   0  2032.58  2256.91    28.10 o
   8   6   0    60.61    68.32     8.30 o
   1   7   0  2167.42  2065.15    18.52 o
   3   7   0  1320.91  1131.66    13.41 o
   5   7   0  2178.43  2185.46    25.55 o
   7   7   0  2198.53  2295.21    30.02 o
   0   8   0 40682.00 40616.10   394.03 o
   2   8   0     0.58    -2.55     2.55 <
   4   8   0   864.38   926.58    14.69 o
   6   8   0  8013.16  7793.50    77.31 o
   8   8   0   654.99   683.89    19.80 o
   1   9   0 10362.30  9792.45    86.32 o
   3   9   0 22245.90 21924.50   170.90 o
   5   9   0  1282.78  1294.43    19.16 o
   7   9   0  8857.36  8525.01    86.89 o
   0  10   0  6287.91  7129.12    71.57 o
   2  10   0    16.29    22.99     3.83 o
   4  10   0    14.08    25.54     4.47 o
   6  10   0   149.26   197.31     9.58 o
   1  11   0  9670.43  9322.37    81.18 o
   3  11   0   492.36   519.78    10.86 o
   5  11   0   158.80   158.36     8.94 o
   7  11   0  2598.86  2545.60    37.04 o
   0  12   0  4835.23  4717.89    54.30 o
   2  12   0   973.28   993.00    15.96 o
   4  12   0   137.82   140.48     7.66 o
   6  12   0  2457.44  2339.31    38.32 o
   1  13   0  1518.94  1509.05    19.16 o
   3  13   0 11360.10 11258.90    99.07 o
   5  13   0   423.48   426.55    15.32 o
   0  14   0   489.93   677.50    17.24 o
   2  14   0     4.82    18.52     5.11 o
   4  14   0   931.64  1097.06    20.43 o
   6  14   0   114.33   142.39    11.49 o
   1  15   0  7825.30  7103.64    63.25 o
   3  15   0    47.49    26.18     5.75 o
   5  15   0  1627.59  1618.20    27.46 o
   0  16   0   406.32   332.04    16.60 o
   2  16   0   111.50   136.65     8.30 o
   4  16   0   289.90   257.33    13.41 o
   1  17   0  2366.89  2530.91    30.02 o
   3  17   0  1733.66  2022.45    30.01 o
   0  18   0   939.22  1192.84    32.57 o
   2  18   0  1263.22  1519.82    22.99 o
   4  18   0  3531.72  4079.21    51.73 o
   1  19   0  2227.81  2013.57    28.74 o
   3  19   0   171.85    98.33     8.94 o
   0  20   0   333.25   262.44    19.79 o
   2  20   0    31.09    56.83     7.02 o
   2   0   1 68317.40 65028.60  1766.83 o
   4   0   1 14294.70 14604.30   136.27 o
   6   0   1  7709.33  7747.94    83.06 o
   8   0   1  3472.54  3537.62    58.76 o
   1   1   1  4119.26  4152.43    24.96 o
  -1   1   1  4920.66  5052.21    34.54 o
   3   1   1 19467.30 20426.50   162.73 o
  -3   1   1 18682.40 19493.30   149.30 o
   5   1   1   697.67   710.10    13.41 o
  -5   1   1   800.90   803.96    12.77 o
   7   1   1    75.19    77.26     8.30 o
  -7   1   1   120.29   114.93    10.22 o
   0   2   1  3911.49  3849.13    21.75 o
   2   2   1 12405.10 12585.30    90.33 o
  -2   2   1 13250.50 13666.90   126.18 o
   4   2   1 22632.10 22886.60   200.45 o
  -4   2   1 22347.50 22617.80   197.89 o
   6   2   1  2303.15  2302.99    28.10 o
  -6   2   1  2367.09  2343.85    28.74 o
   8   2   1   832.55   950.18    25.54 o
  -8   2   1   877.58   932.94    27.46 o
   1   3   1  1905.78  1906.86    15.34 o
  -1   3   1  2419.99  2424.69    17.25 o
   3   3   1 15752.90 15899.50   122.92 o
  -3   3   1 15763.10 16060.20   123.56 o
   5   3   1     2.49    15.32     3.83 o
  -5   3   1    61.35    59.38     4.47 o
   7   3   1   810.26   782.89    16.60 o
  -7   3   1   943.89   920.81    19.80 o
   0   4   1    43.36    67.68     2.55 o
   2   4   1 11988.90 11166.60    94.72 o
  -2   4   1 11339.30 10211.80    73.61 o
   4   4   1 12507.60 12646.20   114.47 o
  -4   4   1 12092.20 12331.60   106.16 o
   6   4   1  1852.63  1792.64    23.63 o
  -6   4   1  2029.63  1945.24    26.82 o
   8   4   1  3522.70  3513.32    50.45 o
  -8   4   1  3356.53  3360.71    52.37 o
   1   5   1 11827.70 10920.80    85.16 o
  -1   5   1 11945.40 10813.00    75.55 o
   3   5   1 22388.30 23064.90   193.47 o
  -3   5   1 22468.20 22989.60   191.55 o
   5   5   1  6567.68  6704.42    61.97 o
  -5   5   1  5804.05  5799.57    60.06 o
   7   5   1  1323.52  1256.12    21.71 o
  -7   5   1  1589.71  1525.58    27.46 o
   0   6   1 16597.40 16892.60   121.75 o
   2   6   1  2290.33  2267.14    23.64 o
  -2   6   1  2665.13  2553.80    22.36 o
   4   6   1 13777.70 14103.70   127.89 o
  -4   6   1 12975.80 13045.40   112.55 o
   6   6   1  1544.36  1522.42    21.07 o
  -6   6   1  1436.24  1411.95    21.07 o
   8   6   1  1025.09  1115.58    21.71 o
  -8   6   1  1115.37  1184.54    25.54 o
   1   7   1  2114.24  2211.48    21.08 o
  -1   7   1  2370.28  2424.09    22.36 o
   3   7   1 17956.50 17297.80   154.86 o
  -3   7   1 17314.20 16588.90   124.80 o
   5   7   1   517.75   517.88    11.49 o
  -5   7   1   775.03   757.96    12.13 o
   7   7   1  1075.30  1037.04    18.52 o
  -7   7   1  1116.66  1090.04    19.80 o
   0   8   1  6545.74  6210.39    47.94 o
   2   8   1  3693.67  3733.73    33.86 o
  -2   8   1  4298.97  4339.04    40.89 o
   4   8   1  3966.07  3999.12    37.69 o
  -4   8   1  3308.06  3312.07    31.30 o
   6   8   1   786.73   780.96    14.69 o
  -6   8   1   746.49   743.29    15.33 o
   8   8   1   667.07   686.45    18.52 o
  -8   8   1   822.90   807.13    20.43 o
   1   9   1 14392.00 13890.90   103.00 o
  -1   9   1 14090.80 13497.40   103.00 o
   3   9   1  4503.66  4489.71    40.89 o
  -3   9   1  4419.38  4436.72    41.52 o
   5   9   1  5908.71  5945.78    61.33 o
  -5   9   1  6159.31  5972.48    57.50 o
   7   9   1  1291.20  1226.08    22.99 o
  -7   9   1  1367.01  1274.61    21.71 o
   0  10   1   148.83   161.55     5.75 o
   2  10   1  7856.23  7958.87    64.56 o
  -2  10   1  8839.23  8822.00    72.86 o
   4  10   1  6344.73  6258.44    56.22 o
  -4  10   1  6171.07  6016.40    54.94 o
   6  10   1    43.77    33.84     5.75 o
  -6  10   1    11.53    10.22     5.11 <
   1  11   1  3811.32  3862.22    36.41 o
  -1  11   1  3972.35  3982.24    35.13 o
   3  11   1  4730.23  4420.62    43.44 o
  -3  11   1  4885.33  4660.11    46.63 o
   5  11   1  1567.31  1583.10    22.35 o
  -5  11   1  1630.75  1629.71    23.63 o
   7  11   1  1749.74  1792.57    30.01 o
  -7  11   1  1966.43  1993.06    28.10 o
   0  12   1  4653.43  4751.63    38.97 o
   2  12   1    43.41    51.72     4.47 o
  -2  12   1   174.18   201.77     7.02 o
   4  12   1    26.81    40.87     5.11 o
  -4  12   1    34.10    42.78     5.11 o
   6  12   1   102.38   116.21     9.58 o
  -6  12   1    39.14    63.21     8.94 o
   1  13   1  5169.12  5145.82    45.36 o
  -1  13   1  5230.56  5198.81    43.44 o
   3  13   1  3282.29  3123.93    33.21 o
  -3  13   1  3487.88  3309.73    37.04 o
   5  13   1  2837.92  2866.27    32.57 o
  -5  13   1  2788.26  2769.20    37.68 o
   0  14   1    52.93    56.83     5.11 o
   2  14   1  1871.01  1766.46    21.71 o
  -2  14   1  2032.90  1955.46    23.63 o
   4  14   1  1272.59  1290.58    21.07 o
  -4  14   1  1347.67  1315.48    20.43 o
   6  14   1   453.48   447.62    19.16 o
  -6  14   1   376.95   378.66    17.24 o
   1  15   1  1301.20  1199.26    17.24 o
  -1  15   1  1172.60  1051.12    15.96 o
   3  15   1   876.11   848.65    15.96 o
  -3  15   1   845.94   838.44    16.60 o
   5  15   1  1582.00  1395.32    24.91 o
  -5  15   1  1582.34  1367.23    25.54 o
   0  16   1  1474.79  1695.47    22.35 o
   2  16   1    97.41    79.18     6.39 o
  -2  16   1   173.15   136.65     7.66 o
   4  16   1   576.80   549.79    17.24 o
  -4  16   1   501.69   557.45    17.24 o
   1  17   1  1503.78  1707.60    23.63 o
  -1  17   1  1495.43  1685.89    24.27 o
   3  17   1  1878.53  1714.66    25.54 o
  -3  17   1  1886.27  1733.18    26.82 o
   0  18   1     0.56     4.47     5.11 <
   2  18   1  2457.17  2697.57    35.12 o
  -2  18   1  2404.44  2703.97    32.57 o
   4  18   1   586.72   623.87    17.24 o
  -4  18   1   713.19   777.75    19.80 o
   1  19   1   709.44   649.41    16.60 o
  -1  19   1   601.81   554.27    17.88 o
   3  19   1    69.81    89.39     8.94 o
  -3  19   1    67.02    75.98     8.30 o
   0  20   1  1430.44  1915.11    31.93 o
   2  20   1   371.20   326.30    13.41 o
  -2  20   1   443.47   394.62    15.32 o
   0   0   2  3191.76  3260.52    25.57 o
   2   0   2 10085.80 10367.30    97.92 o
   4   0   2 18748.10 19103.00   168.33 o
   6   0   2     0.48     0.64     3.83 <
   8   0   2   542.14   630.88    20.43 o
   1   1   2  4574.54  4956.86    34.54 o
  -1   1   2  5338.63  5852.12    41.56 o
   3   1   2   951.05  1041.67    12.13 o
  -3   1   2  1348.05  1523.75    19.80 o
   5   1   2   719.17   781.58    14.05 o
  -5   1   2   370.04   429.76     9.58 o
   7   1   2   716.93   716.47    14.69 o
  -7   1   2   856.23   890.15    17.88 o
   0   2   2  4744.10  4905.32    26.86 o
   2   2   2 10438.10  9456.24    74.24 o
  -2   2   2 10823.10  9913.63    88.95 o
   4   2   2  9412.27  9635.46    83.75 o
  -4   2   2  9673.14 10023.20   117.63 o
   6   2   2  5713.13  5818.29    58.77 o
  -6   2   2  5352.88  5364.27    51.11 o
   8   2   2  6670.03  6616.96    78.58 o
  -8   2   2  6971.53  6926.00    93.27 o
   1   3   2 26923.30 26670.90   196.01 o
  -1   3   2 24766.00 24112.60   151.75 o
   3   3   2  2109.03  2008.84    21.08 o
  -3   3   2  2205.45  2080.99    24.91 o
   5   3   2  4806.09  4971.20    49.83 o
  -5   3   2  5782.12  6026.68    70.27 o
   7   3   2  3697.73  3724.12    42.79 o
  -7   3   2  3278.79  3172.41    44.07 o
   0   4   2   365.09   310.99     4.47 o
   2   4   2  3777.47  4046.84    37.06 o
  -2   4   2  3236.05  3519.47    30.03 o
   4   4   2  3928.34  3877.56    40.24 o
  -4   4   2  3776.96  3696.84    39.61 o
   6   4   2   239.96   275.21     9.58 o
  -6   4   2   204.89   260.52    10.86 o
   8   4   2   601.12   639.82    16.60 o
  -8   4   2   495.32   544.68    20.43 o
   1   5   2 13130.50 14388.30   112.06 o
  -1   5   2 13885.00 15167.70   102.44 o
   3   5   2  7708.03  7833.54    69.67 o
  -3   5   2  7782.79  7717.76    70.95 o
   5   5   2   991.03  1087.47    18.52 o
  -5   5   2   633.53   700.53    12.77 o
   7   5   2   430.77   406.75    13.41 o
  -7   5   2   330.47   317.36    19.79 o
   0   6   2   180.78   204.34     4.47 o
   2   6   2 20369.80 20140.50   162.67 o
  -2   6   2 19064.60 18276.20   131.31 o
   4   6   2  4235.50  4269.55    42.80 o
  -4   6   2  4995.02  5007.02    50.47 o
   6   6   2  4904.26  4950.94    53.65 o
  -6   6   2  4472.56  4496.31    67.07 o
   8   6   2  2039.08  2046.74    36.40 o
  -8   6   2  1975.31  1985.44    35.12 o
   1   7   2 13343.10 12059.90    89.57 o
  -1   7   2 12309.50 11063.10    87.67 o
   3   7   2  2235.77  2126.95    22.99 o
  -3   7   2  2588.20  2425.77    21.72 o
   5   7   2  6066.20  5813.79    57.50 o
  -5   7   2  6319.94  6020.65    56.86 o
   7   7   2  3031.54  2967.16    37.68 o
  -7   7   2  2790.50  2704.72    45.34 o
   0   8   2   867.39   743.34     8.94 o
   2   8   2  1639.55  1694.29    19.16 o
  -2   8   2  1306.43  1374.40    14.69 o
   4   8   2  2125.36  2044.96    24.91 o
  -4   8   2  2040.41  1914.69    21.08 o
   6   8   2   707.50   706.89    15.33 o
  -6   8   2   820.85   812.24    15.96 o
   1   9   2  1074.83  1171.21    13.41 o
  -1   9   2  1043.29  1111.19    14.69 o
   3   9   2  7393.09  7265.99    65.18 o
  -3   9   2  7825.76  7746.83    70.93 o
   5   9   2   592.49   628.97    12.77 o
  -5   9   2   447.47   464.87     9.58 o
   7   9   2   929.18   915.05    19.80 o
  -7   9   2   781.64   815.45    18.52 o
   0  10   2   172.09   154.53     5.11 o
   2  10   2  4686.31  4658.04    42.80 o
  -2  10   2  3826.61  3786.47    35.78 o
   4  10   2  2699.20  2673.65    31.30 o
  -4  10   2  3363.99  3316.63    33.85 o
   6  10   2   327.08   337.15    12.77 o
  -6  10   2   281.45   271.38     9.58 o
   1  11   2  6420.08  5975.77    48.56 o
  -1  11   2  6717.65  6272.05    54.31 o
   3  11   2  4974.09  4941.39    47.91 o
  -3  11   2  5296.12  5274.06    49.83 o
   5  11   2  5870.69  5723.12    56.22 o
  -5  11   2  5979.79  5712.85    59.41 o
   7  11   2   465.13   429.74    17.24 o
  -7  11   2   413.55   366.52    13.41 o
   0  12   2  6577.44  6402.22    52.39 o
   2  12   2  3108.96  2913.79    28.10 o
  -2  12   2  3121.46  2907.40    30.02 o
   4  12   2   456.17   447.62    11.49 o
  -4  12   2   397.04   376.10    11.49 o
   6  12   2  2320.57  2220.52    33.21 o
  -6  12   2  2479.28  2416.56    31.29 o
   1  13   2   974.67  1038.96    15.33 o
  -1  13   2   870.19   920.83    13.41 o
   3  13   2   892.73   862.08    15.33 o
  -3  13   2  1003.59   991.70    16.60 o
   5  13   2   740.23   722.85    15.96 o
  -5  13   2   812.46   782.23    17.24 o
   0  14   2   901.60   918.27    15.33 o
   2  14   2   454.73   434.21    10.22 o
  -2  14   2   344.46   323.74    10.22 o
   4  14   2    73.65    51.72     5.75 o
  -4  14   2   100.04    93.86     7.66 o
   6  14   2   162.72   184.54    12.13 o
  -6  14   2   281.34   296.92    14.05 o
   1  15   2   955.05   965.51    15.33 o
  -1  15   2   781.17   774.59    12.77 o
   3  15   2  3648.31  3644.36    37.04 o
  -3  15   2  3493.64  3565.84    37.68 o
   5  15   2  2107.93  2159.18    30.65 o
  -5  15   2  2251.25  2257.50    32.57 o
   0  16   2  1217.65  1109.86    17.24 o
   2  16   2   316.00   345.45    10.86 o
  -2  16   2   342.14   409.94    11.49 o
   4  16   2   768.72   839.69    19.16 o
  -4  16   2   625.67   668.57    15.96 o
   1  17   2   103.41    75.35     6.39 o
  -1  17   2   113.92    80.45     6.39 o
   3  17   2    93.97   112.38     8.94 o
  -3  17   2   101.42   118.13     8.30 o
   0  18   2  3288.01  3522.27    41.51 o
   2  18   2   356.59   352.47    12.77 o
  -2  18   2   214.97   225.40    10.86 o
   4  18   2    63.56    36.40     7.02 o
  -4  18   2    66.27    46.61     8.94 o
   1  19   2     9.93     8.94     6.39 <
  -1  19   2     4.55    21.07     7.02 <
   3  19   2  1324.40  1418.28    25.54 o
  -3  19   2  1231.19  1268.86    22.35 o
   0  20   2   289.11   267.55    12.13 o
   2   0   3   527.57   592.61     9.58 o
   4   0   3    32.26    45.34     3.83 o
   6   0   3    33.30    86.84     6.39 o
   8   0   3   359.47   360.77    15.32 o
   1   1   3  2098.96  2022.32    17.25 o
  -1   1   3  1631.49  1422.04    10.86 o
   3   1   3  1779.07  2002.45    19.80 o
  -3   1   3  2307.15  2652.48    30.02 o
   5   1   3  5282.91  5583.39    50.47 o
  -5   1   3  5013.67  5333.11    51.75 o
   7   1   3  1616.92  1589.48    24.91 o
  -7   1   3  1674.11  1705.06    28.10 o
   2   2   3  3191.75  3563.24    31.95 o
  -2   2   3  3412.69  3652.54    35.78 o
   4   2   3  3538.86  3566.32    32.58 o
  -4   2   3  3503.01  3577.20    45.35 o
   6   2   3 22845.90 23052.20   198.32 o
  -6   2   3 23285.90 23710.90   213.02 o
   8   2   3  1131.83  1067.05    20.43 o
  -8   2   3  1028.85   980.85    28.10 o
   1   3   3  4733.92  4518.49    37.71 o
  -1   3   3  4463.40  4026.61    29.40 o
   3   3   3 12093.70 12515.80    99.13 o
  -3   3   3 11847.10 12336.60   117.69 o
   5   3   3  3809.22  4119.25    42.16 o
  -5   3   3  3649.03  4003.06    42.80 o
   7   3   3  4752.97  4612.43    54.29 o
  -7   3   3  4978.14  4899.15    55.57 o
   0   4   3     3.55     4.47     1.28 o
   2   4   3   572.78   567.68     9.58 o
  -2   4   3   337.61   310.35     6.39 o
   4   4   3  1321.64  1454.18    19.16 o
  -4   4   3  1662.40  1843.04    27.46 o
   6   4   3   255.10   277.12    10.22 o
  -6   4   3   174.12   203.69     8.94 o
   8   4   3    14.51    20.43     7.02 <
  -8   4   3    72.77    98.33    12.77 o
   1   5   3 19884.60 20419.00   137.78 o
  -1   5   3 20940.00 21345.40   139.68 o
   3   5   3    40.88    24.90     3.83 o
  -3   5   3   113.40   105.36     5.11 o
   5   5   3   945.07  1014.05    15.96 o
  -5   5   3   775.89   807.80    14.69 o
   7   5   3  1228.26  1315.49    22.99 o
  -7   5   3  1452.67  1581.76    28.74 o
   0   6   3 48884.10 47756.00   363.03 o
   2   6   3  3087.83  2959.64    31.94 o
  -2   6   3  3298.55  3114.78    23.64 o
   4   6   3  6053.31  6124.64    58.78 o
  -4   6   3  6034.66  6010.28    53.67 o
   6   6   3  7524.22  7475.40    72.20 o
  -6   6   3  8147.56  7883.28    81.78 o
   8   6   3  1961.12  1883.86    30.65 o
  -8   6   3  1739.44  1580.55    31.29 o
   1   7   3  8557.48  7880.06    58.17 o
  -1   7   3  7986.51  7238.87    53.70 o
   3   7   3  8298.49  8162.70    74.78 o
  -3   7   3  8156.36  7828.58    58.16 o
   5   7   3  2192.61  2346.39    28.74 o
  -5   7   3  2293.72  2378.94    28.10 o
   7   7   3  8225.95  7834.10    81.78 o
  -7   7   3  8362.59  7946.47   102.86 o
   0   8   3   966.14  1160.35    12.77 o
   2   8   3  1055.13  1035.84    15.33 o
  -2   8   3  1270.37  1263.80    13.41 o
   4   8   3   450.56   466.15    12.13 o
  -4   8   3   651.43   649.41    11.49 o
   6   8   3  1355.14  1425.94    22.35 o
  -6   8   3  1150.40  1168.61    17.88 o
   1   9   3  2324.64  2360.14    21.72 o
  -1   9   3  2813.51  2863.93    28.74 o
   3   9   3   499.00   487.21    11.49 o
  -3   9   3   408.04   374.19     8.30 o
   5   9   3  1715.65  1812.95    24.91 o
  -5   9   3  1307.92  1358.96    18.52 o
   7   9   3   690.74   729.87    18.52 o
  -7   9   3   828.83   844.81    19.80 o
   0  10   3 11809.00 11756.10    88.87 o
   2  10   3  1367.71  1325.78    18.52 o
  -2  10   3  1520.42  1432.41    16.60 o
   4  10   3   346.87   295.64    10.86 o
  -4  10   3   192.48   150.06     7.02 o
   6  10   3  3276.20  3251.52    39.60 o
  -6  10   3  3480.74  3363.88    37.68 o
   1  11   3  4683.29  4598.12    38.97 o
  -1  11   3  4375.40  4292.91    38.33 o
   3  11   3 11821.00 11769.90   111.86 o
  -3  11   3 11699.80 11715.00    93.96 o
   5  11   3   201.72   219.65    10.22 o
  -5  11   3   154.33   173.68     8.94 o
   7  11   3  4360.77  4327.84    54.93 o
  -7  11   3  4215.96  4183.54    65.79 o
   0  12   3  2717.67  2631.40    26.82 o
   2  12   3  1640.91  1518.61    20.44 o
  -2  12   3  1471.41  1380.69    19.16 o
   4  12   3  1285.96  1352.53    21.71 o
  -4  12   3  1320.28  1372.32    21.07 o
   6  12   3   734.76   728.59    17.88 o
  -6  12   3   617.38   587.47    15.96 o
   1  13   3  4938.67  4733.66    43.44 o
  -1  13   3  5314.24  5179.38    44.72 o
   3  13   3   133.33   143.67     8.30 o
  -3  13   3   141.58   153.89     7.66 o
   5  13   3  1927.10  1938.13    35.12 o
  -5  13   3  1578.09  1526.92    25.54 o
   0  14   3  1353.31  1371.06    18.52 o
   2  14   3    34.83    41.50     5.11 o
  -2  14   3    54.88    57.47     5.75 o
   4  14   3    90.62    66.41     6.39 o
  -4  14   3    81.75    62.58     6.39 o
   6  14   3   495.78   486.57    19.79 o
  -6  14   3   540.28   552.98    16.60 o
   1  15   3   799.65   929.10    15.33 o
  -1  15   3   645.85   754.14    13.41 o
   3  15   3  1826.83  2038.44    25.54 o
  -3  15   3  1835.05  2072.28    26.18 o
   5  15   3   429.11   488.48    17.24 o
  -5  15   3   451.89   484.02    15.96 o
   0  16   3   182.28   243.28     9.58 o
   2  16   3  1610.90  1590.11    21.07 o
  -2  16   3  1586.09  1601.60    20.44 o
   4  16   3   761.90   842.26    17.24 o
  -4  16   3   743.83   843.53    18.52 o
   1  17   3  3117.21  2723.92    31.93 o
  -1  17   3  3220.13  2824.81    31.29 o
   3  17   3    27.56    63.21     7.66 o
  -3  17   3    26.05    68.96     7.02 o
   0  18   3    35.45    34.48     6.39 o
   2  18   3    83.56    70.88     7.02 o
  -2  18   3    75.65    72.15     7.02 o
   1  19   3   262.05   379.29    12.77 o
  -1  19   3   202.30   295.00    12.13 o
   0   0   4 27275.70 31973.50   277.91 o
   2   0   4 19185.50 20844.30   150.50 o
   4   0   4 20992.10 21846.40   170.87 o
   6   0   4    31.85    40.87     5.75 o
   8   0   4   137.89   160.91    11.49 o
   1   1   4  6532.73  7117.20    48.59 o
  -1   1   4  7268.25  7917.23    52.42 o
   3   1   4 18632.00 19799.40   148.48 o
  -3   1   4 18196.90 19526.00   183.69 o
   5   1   4   766.18   750.98    13.41 o
  -5   1   4  1054.49  1047.25    17.24 o
   7   1   4  3315.13  3280.85    42.15 o
  -7   1   4  3260.15  3287.89    44.07 o
   0   2   4    27.60    17.24     1.92 o
   2   2   4 13944.60 14642.90   111.33 o
  -2   2   4 13799.60 14092.90   106.86 o
   4   2   4 10641.60 10451.20    85.02 o
  -4   2   4 10871.80 10937.40   114.42 o
   6   2   4  2572.21  2528.44    30.66 o
  -6   2   4  2638.05  2538.00    31.29 o
   8   2   4  3175.75  3131.33    47.90 o
  -8   2   4  3113.33  3087.27    44.07 o
   1   3   4  5714.82  5907.30    47.30 o
  -1   3   4  6242.53  6353.52    42.82 o
   3   3   4 25296.50 26571.20   214.55 o
  -3   3   4 24637.30 26384.50   261.97 o
   5   3   4  2453.79  2396.83    28.10 o
  -5   3   4  2125.08  2082.04    31.93 o
   7   3   4  2034.77  2104.88    30.01 o
  -7   3   4  2065.76  2110.62    28.10 o
   0   4   4 14384.80 15115.20   103.04 o
   2   4   4 10926.30 11597.70    92.74 o
  -2   4   4 11685.40 12115.10    89.53 o
   4   4   4  7258.12  7394.10    65.81 o
  -4   4   4  6849.08  6929.23    76.04 o
   6   4   4  1427.24  1401.71    20.43 o
  -6   4   4  1451.54  1421.51    25.54 o
   8   4   4   751.36   740.72    18.52 o
  -8   4   4   772.67   783.51    22.35 o
   1   5   4   392.14   376.11     7.02 o
  -1   5   4   415.16   390.80     7.02 o
   3   5   4 15759.40 15429.30   133.70 o
  -3   5   4 16039.30 15511.30   127.93 o
   5   5   4   377.45   381.21    10.86 o
  -5   5   4   518.74   538.93    14.69 o
   7   5   4   901.71   868.46    19.16 o
  -7   5   4  1174.62  1127.06    22.35 o
   0   6   4  7408.43  7215.78    52.41 o
   2   6   4  8036.41  8113.93    71.59 o
  -2   6   4  8506.01  8463.06    58.80 o
   4   6   4  4037.98  3789.24    41.52 o
  -4   6   4  4251.29  3965.46    39.60 o
   6   6   4  2455.78  2401.28    30.65 o
  -6   6   4  2437.22  2320.18    31.29 o
   1   7   4  6572.98  6454.71    52.40 o
  -1   7   4  6931.77  6834.01    53.68 o
   3   7   4  8332.10  8721.30    79.88 o
  -3   7   4  8202.55  8470.27    65.19 o
   5   7   4  3280.39  3302.68    37.68 o
  -5   7   4  3302.24  3259.89    38.96 o
   7   7   4  2016.86  2013.56    31.93 o
  -7   7   4  2142.49  2136.15    38.96 o
   0   8   4  5344.95  5515.90    46.64 o
   2   8   4  8836.44  8896.43    77.34 o
  -2   8   4  9796.74  9677.12    69.03 o
   4   8   4  7859.99  7821.94    74.12 o
  -4   8   4  7536.36  7363.40    67.73 o
   6   8   4  1487.66  1489.85    23.63 o
  -6   8   4  1595.46  1609.89    24.91 o
   1   9   4    19.38    24.90     3.83 o
  -1   9   4    29.68    34.48     3.83 o
   3   9   4  5615.03  5222.51    53.02 o
  -3   9   4  5329.20  4880.86    40.89 o
   5   9   4   262.84   300.11    11.49 o
  -5   9   4   225.72   247.75    10.86 o
   7   9   4   328.72   350.56    14.69 o
  -7   9   4   299.28   326.29    12.77 o
   0  10   4  1229.43  1205.68    14.05 o
   2  10   4   725.48   782.90    14.05 o
  -2  10   4   988.30  1064.49    13.41 o
   4  10   4   116.29   120.04     7.66 o
  -4  10   4    83.80    98.97     5.75 o
   6  10   4  2715.60  2696.31    35.76 o
  -6  10   4  2476.62  2430.04    33.85 o
   1  11   4  6805.55  7015.35    54.95 o
  -1  11   4  6624.35  6835.29    54.95 o
   3  11   4  3833.94  3665.57    37.68 o
  -3  11   4  3551.03  3454.88    34.49 o
   5  11   4  4147.34  4331.73    48.54 o
  -5  11   4  4063.73  4229.56    47.90 o
   0  12   4  1374.20  1290.61    16.60 o
   2  12   4  3629.69  3513.65    36.41 o
  -2  12   4  3813.31  3712.24    33.85 o
   4  12   4  7394.30  7048.01    70.91 o
  -4  12   4  7286.81  6968.85    65.17 o
   6  12   4  1135.35  1054.27    22.35 o
  -6  12   4  1021.43   927.21    21.07 o
   1  13   4  1599.78  1606.07    19.16 o
  -1  13   4  1412.03  1401.75    17.24 o
   3  13   4  1139.53   998.10    17.24 o
  -3  13   4  1156.27  1077.28    16.60 o
   5  13   4  1810.56  1771.48    28.10 o
  -5  13   4  1755.97  1697.41    26.18 o
   0  14   4   400.32   495.51    11.49 o
   2  14   4   173.83   189.01     8.94 o
  -2  14   4   250.47   290.53     8.94 o
   4  14   4   160.75   141.12    10.22 o
  -4  14   4   200.52   225.40    10.85 o
   1  15   4  1925.82  2217.92    26.18 o
  -1  15   4  1986.36  2325.20    23.63 o
   3  15   4  1255.98   982.78    17.88 o
  -3  15   4  1290.67  1039.61    17.24 o
   5  15   4  1753.52  1972.62    29.38 o
  -5  15   4  1664.70  1880.03    29.38 o
   0  16   4  1650.54  1449.62    19.80 o
   2  16   4   513.62   478.27    13.41 o
  -2  16   4   483.32   481.46    12.13 o
   4  16   4  3598.61  3482.74    38.32 o
  -4  16   4  3717.74  3533.80    42.79 o
   1  17   4  1545.73  1600.30    22.99 o
  -1  17   4  1401.29  1419.59    22.99 o
   3  17   4  1711.38  1751.03    25.54 o
  -3  17   4  1693.27  1771.47    24.91 o
   0  18   4  1173.08  1429.77    20.43 o
   2  18   4   664.89   633.45    19.80 o
  -2  18   4   766.68   774.56    14.69 o
   1  19   4   346.85   452.73    14.05 o
  -1  19   4   414.86   596.40    15.32 o
   2   0   5 27060.20 28781.30   206.96 o
   4   0   5  5261.49  5469.19    50.47 o
   6   0   5  3583.13  3564.56    38.96 o
   1   1   5 23556.40 25228.00   181.27 o
  -1   1   5 22199.00 23368.10   157.60 o
   3   1   5  6129.53  6582.83    56.23 o
  -3   1   5  6467.62  6954.45    59.42 o
   5   1   5  6862.62  7007.04    67.09 o
  -5   1   5  7379.58  7368.34    68.36 o
   7   1   5  3428.84  3463.47    45.35 o
  -7   1   5  3162.20  3264.27    49.18 o
   0   2   5   102.17   117.49     4.47 o
   2   2   5  3821.12  3834.20    32.58 o
  -2   2   5  3694.90  3665.61    34.50 o
   4   2   5  1578.06  1601.66    19.16 o
  -4   2   5  1604.16  1619.54    22.99 o
   6   2   5  1289.08  1330.81    22.99 o
  -6   2   5  1271.96  1330.81    22.99 o
   1   3   5  6081.29  6479.52    52.40 o
  -1   3   5  6325.96  6668.45    48.57 o
   3   3   5  1114.11  1186.52    15.97 o
  -3   3   5  1112.71  1152.04    17.24 o
   5   3   5  6140.14  6345.44    56.86 o
  -5   3   5  5695.31  5927.23    72.83 o
   7   3   5  1361.33  1459.16    24.27 o
  -7   3   5  1330.37  1386.36    24.27 o
   0   4   5  1708.07  1714.83    16.61 o
   2   4   5 10319.70 10748.10    87.57 o
  -2   4   5  9381.87  9345.38    68.41 o
   4   4   5  6978.07  7042.36    65.17 o
  -4   4   5  7011.23  7069.81    78.59 o
   6   4   5  2512.48  2437.61    30.65 o
  -6   4   5  2027.30  1988.73    26.82 o
   1   5   5 21373.90 21549.50   168.34 o
  -1   5   5 19771.10 19610.20   142.77 o
   3   5   5  2188.49  2290.96    24.91 o
  -3   5   5  2464.47  2501.01    26.19 o
   5   5   5  5632.14  5396.45    57.50 o
  -5   5   5  6573.01  6271.20    83.05 o
   7   5   5  4448.76  4416.65    49.18 o
  -7   5   5  4201.04  4145.27    47.26 o
   0   6   5  2008.72  2072.51    21.08 o
   2   6   5  2398.38  2187.54    23.63 o
  -2   6   5  2513.25  2195.18    19.80 o
   4   6   5   157.82   159.63     8.30 o
  -4   6   5   113.28   114.94     6.39 o
   6   6   5  2727.98  2559.66    33.85 o
  -6   6   5  2526.68  2433.89    30.66 o
   1   7   5  3054.70  3020.14    28.75 o
  -1   7   5  3603.38  3509.86    30.66 o
   3   7   5  1950.18  1976.62    24.91 o
  -3   7   5  2121.75  2106.24    21.08 o
   5   7   5  2377.93  2528.37    33.21 o
  -5   7   5  2341.51  2422.36    35.76 o
   7   7   5   752.82   793.08    18.52 o
  -7   7   5   672.24   684.53    17.24 o
   0   8   5  1201.87  1114.37    14.69 o
   2   8   5 13154.00 13463.80   114.43 o
  -2   8   5 11625.60 11393.20    81.20 o
   4   8   5  6306.32  6348.01    63.25 o
  -4   8   5  7007.77  6870.86    59.41 o
   6   8   5  1221.21  1219.67    23.63 o
  -6   8   5  1076.48  1024.28    21.71 o
   1   9   5  6405.01  6272.12    54.95 o
  -1   9   5  6100.42  5777.78    47.92 o
   3   9   5   567.05   540.23    12.13 o
  -3   9   5   748.58   689.00    10.22 o
   5   9   5  2251.43  2196.92    29.38 o
  -5   9   5  2507.24  2394.22    32.57 o
   0  10   5 14976.50 14112.00   106.78 o
   2  10   5   498.87   510.20    11.49 o
  -2  10   5   338.42   326.94     8.30 o
   4  10   5   839.42   766.91    16.60 o
  -4  10   5   749.00   670.49    14.05 o
   6  10   5  3944.37  3724.90    49.18 o
  -6  10   5  4096.47  3823.86    51.10 o
   1  11   5   905.86   925.28    15.33 o
  -1  11   5   771.67   780.34    12.77 o
   3  11   5   992.74  1061.95    17.88 o
  -3  11   5  1053.63  1097.07    15.96 o
   5  11   5  1009.04  1053.65    22.35 o
  -5  11   5  1123.24  1136.01    21.71 o
   0  12   5    93.13    91.95     5.75 o
   2  12   5  4365.00  4345.24    43.43 o
  -2  12   5  3953.46  3893.79    35.77 o
   4  12   5  1508.96  1449.62    22.99 o
  -4  12   5  1602.31  1574.13    22.35 o
   6  12   5   411.83   434.21    17.24 o
  -6  12   5   403.71   407.39    15.96 o
   1  13   5  1639.30  1576.73    21.71 o
  -1  13   5  1711.56  1646.96    21.07 o
   3  13   5  1750.16  1895.35    26.18 o
  -3  13   5  1546.81  1706.35    22.35 o
   5  13   5  1672.78  1674.44    26.82 o
  -5  13   5  2064.15  2093.95    30.01 o
   0  14   5  5912.40  5407.52    49.83 o
   2  14   5   183.63   217.74     9.58 o
  -2  14   5   259.86   325.65    10.22 o
   4  14   5   189.52   186.45    10.85 o
  -4  14   5   162.39   151.97     8.94 o
   1  15   5    65.00    74.07     7.02 o
  -1  15   5    40.49    51.08     5.75 o
   3  15   5    73.73    96.42     8.94 o
  -3  15   5    70.71   102.80     7.66 o
   0  16   5   914.30   876.11    19.16 o
   2  16   5  2170.24  2032.72    28.74 o
  -2  16   5  2146.61  2084.45    26.18 o
   4  16   5   141.16   150.05    10.22 o
  -4  16   5   148.83   146.22     9.58 o
   1  17   5  1409.16  1562.63    24.91 o
  -1  17   5  1543.36  1708.85    23.63 o
   3  17   5  2321.50  2569.80    34.49 o
  -3  17   5  2265.12  2639.42    33.21 o
   0  18   5  2374.42  2272.23    29.38 o
   2  18   5   173.14   271.38    12.77 o
  -2  18   5   206.19   350.55    13.41 o
   0   0   6 34251.90 35252.40   368.67 o
   2   0   6  4436.28  4832.14    40.25 o
   4   0   6   179.68   174.32     8.94 o
   6   0   6  4661.37  4462.86    53.02 o
   1   1   6 11045.50 11817.30    88.88 o
  -1   1   6 12068.40 12985.80    93.35 o
   3   1   6  1345.59  1337.90    17.24 o
  -3   1   6  1498.85  1495.62    19.80 o
   5   1   6  5688.96  5947.83    58.77 o
  -5   1   6  5448.97  5678.37    58.13 o
   7   1   6  1807.12  1828.98    31.29 o
  -7   1   6  1987.61  1953.48    33.85 o
   0   2   6    23.39    15.32     3.19 o
   2   2   6   456.12   499.34    10.22 o
  -2   2   6   207.44   227.33     6.39 o
   4   2   6   259.92   278.41     8.30 o
  -4   2   6   551.76   607.25    12.13 o
   6   2   6   169.96   197.95     9.58 o
  -6   2   6   247.29   277.12    10.85 o
   1   3   6  6540.97  6610.70    52.40 o
  -1   3   6  6918.73  6996.36    51.76 o
   3   3   6   129.97   120.68     6.39 o
  -3   3   6   151.99   158.36     7.02 o
   5   3   6  3494.31  3568.94    36.40 o
  -5   3   6  3177.50  3219.67    35.13 o
   7   3   6  1890.52  1888.35    34.48 o
  -7   3   6  1849.84  1853.23    26.18 o
   0   4   6  7701.46  7948.19    60.07 o
   2   4   6  1957.92  1963.88    24.27 o
  -2   4   6  2091.99  2009.20    19.16 o
   4   4   6  1830.22  1768.92    21.71 o
  -4   4   6  1426.61  1378.15    20.44 o
   6   4   6  3770.79  3591.99    40.88 o
  -6   4   6  3681.86  3602.87    42.15 o
   1   5   6 12906.10 13353.40   103.59 o
  -1   5   6 13940.90 14215.00   102.30 o
   3   5   6  1178.43  1220.33    18.52 o
  -3   5   6  1012.65  1030.05    15.33 o
   5   5   6  4515.81  4749.05    47.91 o
  -5   5   6  4553.72  4854.43    51.74 o
   7   5   6  2197.41  2097.85    30.01 o
  -7   5   6  2119.39  2019.31    27.46 o
   0   6   6   857.59   768.85    11.49 o
   2   6   6  4408.77  4511.13    42.80 o
  -2   6   6  4340.46  4376.38    37.05 o
   4   6   6  1025.83  1018.51    15.96 o
  -4   6   6   788.65   780.98    14.05 o
   6   6   6  1081.01  1093.22    20.43 o
  -6   6   6   900.57   968.07    20.43 o
   1   7   6  1489.31  1505.92    17.88 o
  -1   7   6  1910.47  1938.84    19.16 o
   3   7   6   599.41   554.27    12.13 o
  -3   7   6   745.54   701.14    10.86 o
   5   7   6  1986.24  1940.05    26.18 o
  -5   7   6  1525.57  1507.77    23.63 o
   0   8   6  7649.43  7812.21    61.98 o
   2   8   6  5544.61  5117.16    49.83 o
  -2   8   6  5708.37  5147.10    42.80 o
   4   8   6  1509.34  1376.79    21.07 o
  -4   8   6  1254.13  1106.05    16.60 o
   6   8   6  1817.75  1797.67    29.38 o
  -6   8   6  1898.46  1931.13    28.10 o
   1   9   6  3157.14  3142.48    30.66 o
  -1   9   6  3392.50  3397.89    36.41 o
   3   9   6  1204.94  1272.06    19.80 o
  -3   9   6  1227.09  1250.35    14.69 o
   5   9   6   433.99   487.85    15.32 o
  -5   9   6   419.65   459.11    13.41 o
   0  10   6    24.32    28.73     4.47 o
   2  10   6  6690.80  6326.08    63.89 o
  -2  10   6  6657.64  6244.96    56.22 o
   4  10   6  1712.98  1653.36    24.27 o
  -4  10   6  1887.39  1846.84    23.63 o
   6  10   6  1078.05  1078.54    22.35 o
  -6  10   6   990.54   964.24    22.35 o
   1  11   6  1990.48  2027.10    27.46 o
  -1  11   6  2582.20  2640.08    29.38 o
   3  11   6   535.18   502.54    14.05 o
  -3  11   6   579.08   560.65    11.49 o
   5  11   6   437.96   424.62    17.24 o
  -5  11   6   253.13   232.43    12.77 o
   0  12   6  2028.88  2159.19    24.91 o
   2  12   6  2291.50  2021.29    28.74 o
  -2  12   6  2379.71  2178.38    26.18 o
   4  12   6   572.98   512.75    17.88 o
  -4  12   6   445.58   363.97    12.13 o
   1  13   6   262.29   276.48    10.85 o
  -1  13   6   146.03   171.77     8.30 o
   3  13   6   723.62   747.12    17.24 o
  -3  13   6   871.83   966.77    16.60 o
   5  13   6   241.34   257.97    13.41 o
  -5  13   6   266.14   305.86    14.05 o
   0  14   6   308.75   305.22    10.86 o
   2  14   6  2481.67  2280.54    31.93 o
  -2  14   6  2330.16  2101.11    25.55 o
   4  14   6  2114.23  2026.99    31.93 o
  -4  14   6  2319.66  2219.18    32.57 o
   1  15   6  1328.15  1256.13    22.99 o
  -1  15   6  1711.01  1652.01    23.63 o
   3  15   6  1152.34  1229.90    23.63 o
  -3  15   6  1238.98  1336.53    21.71 o
   0  16   6   371.58   427.18    14.05 o
   2  16   6    19.76     3.83     6.39 <
  -2  16   6    36.73    32.56     6.39 o
   1  17   6  1126.78  1445.71    26.18 o
  -1  17   6   996.23  1312.90    22.99 o
   2   0   7  1007.82   936.80    13.41 o
   4   0   7   835.34   796.29    14.69 o
   6   0   7  1388.03  1257.37    22.99 o
   1   1   7   813.74   832.71    12.13 o
  -1   1   7   930.51   952.75    13.41 o
   3   1   7 14589.20 15415.90   131.07 o
  -3   1   7 14719.30 15615.80   121.47 o
   5   1   7   215.11   247.11    10.22 o
  -5   1   7   170.00   219.66    10.86 o
   7   1   7  1671.82  1675.69    30.01 o
  -7   1   7  1844.63  1823.82    26.82 o
   0   2   7    72.06    65.13     4.47 o
   2   2   7  3576.28  3762.99    35.13 o
  -2   2   7  4097.28  4328.72    38.96 o
   4   2   7  4788.82  4845.14    47.27 o
  -4   2   7  5034.75  5065.42    57.49 o
   6   2   7    94.06    94.50     7.66 o
  -6   2   7   303.98   314.15    12.13 o
   1   3   7  1059.20   977.02    14.05 o
  -1   3   7   868.39   775.89    10.86 o
   3   3   7  7353.23  7536.65    68.36 o
  -3   3   7  7177.59  7283.75    63.89 o
   5   3   7   247.66   277.76    10.22 o
  -5   3   7   283.99   306.50    11.49 o
   0   4   7  1846.58  1793.93    18.52 o
   2   4   7   710.48   633.45    11.49 o
  -2   4   7   659.38   603.44    10.22 o
   4   4   7  1079.55   973.19    16.60 o
  -4   4   7  1023.34   920.83    17.24 o
   6   4   7  1532.98  1551.14    24.91 o
  -6   4   7  1591.48  1558.80    22.99 o
   1   5   7  1054.89  1134.13    15.33 o
  -1   5   7  1103.59  1187.13    14.05 o
   3   5   7 17604.30 17965.80   150.91 o
  -3   5   7 17475.60 17824.10   148.35 o
   5   5   7  1242.67  1153.27    19.16 o
  -5   5   7  1195.12  1167.32    21.71 o
   0   6   7  4246.77  4309.14    37.69 o
   2   6   7  1537.33  1611.87    21.71 o
  -2   6   7  1722.68  1761.28    20.44 o
   4   6   7  6484.01  6392.23    61.97 o
  -4   6   7  6578.90  6662.41    72.19 o
   6   6   7   405.55   439.32    17.24 o
  -6   6   7   438.98   455.28    12.13 o
   1   7   7   198.67   195.39     8.30 o
  -1   7   7    99.09   101.53     5.75 o
   3   7   7  3258.85  3083.50    35.13 o
  -3   7   7  2918.74  2674.82    27.46 o
   5   7   7   491.34   507.01    17.88 o
  -5   7   7   498.96   503.81    14.05 o
   0   8   7  8894.02  8500.03    65.82 o
   2   8   7   462.63   497.43    12.77 o
  -2   8   7   460.87   498.70    10.22 o
   4   8   7   266.03   254.78    12.13 o
  -4   8   7   262.40   237.54     9.58 o
   6   8   7  2612.33  2525.18    35.76 o
  -6   8   7  2721.10  2591.58    31.93 o
   1   9   7   857.77   943.17    15.96 o
  -1   9   7   883.41   971.26    14.69 o
   3   9   7  4287.91  4387.25    48.54 o
  -3   9   7  3783.82  3768.50    36.41 o
   5   9   7   636.78   736.25    21.07 o
  -5   9   7   707.39   824.37    17.88 o
   0  10   7  2825.14  2800.55    30.02 o
   2  10   7  3591.50  3482.23    40.88 o
  -2  10   7  3784.83  3634.82    35.77 o
   4  10   7  7244.78  7170.50    79.22 o
  -4  10   7  7446.97  7298.17    70.91 o
   1  11   7   590.28   581.08    13.41 o
  -1  11   7   446.50   430.38    11.49 o
   3  11   7   379.33   343.53    14.69 o
  -3  11   7   289.68   281.60    10.86 o
   5  11   7   416.35   456.56    17.88 o
  -5  11   7   410.80   397.17    16.60 o
   0  12   7  4266.28  4391.22    42.79 o
   2  12   7    45.78    22.99     6.39 o
  -2  12   7    52.04    31.29     5.11 o
   4  12   7   328.41   349.28    14.69 o
  -4  12   7   324.80   340.98    12.77 o
   1  13   7  1442.44  1431.08    24.91 o
  -1  13   7  1485.67  1578.59    22.99 o
   3  13   7   433.27   404.83    15.96 o
  -3  13   7   340.14   321.19    12.77 o
   0  14   7  1923.61  1912.63    30.01 o
   2  14   7  1822.52  1759.99    29.38 o
  -2  14   7  1801.08  1782.34    24.27 o
   1  15   7    36.93    58.74     8.94 o
  -1  15   7    15.80    37.67     7.66 o
   3  15   7   380.78   386.95    17.24 o
  -3  15   7   233.02   289.26    12.77 o
   0  16   7   231.63   370.99    14.69 o
   0   0   8  7818.87  8317.41    90.09 o
   2   0   8   257.55   257.33     8.94 o
   4   0   8   496.70   461.67    12.77 o
   6   0   8  1268.36  1390.18    30.01 o
   1   1   8  8965.63  9334.33    73.49 o
  -1   1   8  9148.19  9615.35    81.16 o
   3   1   8  1571.35  1709.54    21.71 o
  -3   1   8  1566.04  1722.95    22.99 o
   5   1   8  4941.03  4918.43    54.93 o
  -5   1   8  5246.36  5319.45    64.51 o
   0   2   8  1198.35  1120.09    14.69 o
   2   2   8  2678.19  2515.10    27.46 o
  -2   2   8  2852.90  2695.81    30.02 o
   4   2   8  2412.73  2323.41    28.10 o
  -4   2   8  2712.91  2613.30    34.49 o
   6   2   8   537.02   485.93    17.24 o
  -6   2   8   434.85   410.58    15.96 o
   1   3   8  9675.05  9927.38    83.71 o
  -1   3   8  9372.43  9495.01    74.77 o
   3   3   8  1124.31  1171.14    17.24 o
  -3   3   8  1001.41  1031.94    15.96 o
   5   3   8  3784.35  3682.76    40.88 o
  -5   3   8  4043.65  3943.28    45.35 o
   0   4   8  5195.83  5344.24    45.36 o
   2   4   8  1031.88  1028.75    15.96 o
  -2   4   8  1065.55  1049.18    15.33 o
   4   4   8   426.34   484.02    12.77 o
  -4   4   8   574.60   624.49    14.69 o
   6   4   8  1780.78  1825.72    30.65 o
  -6   4   8  1513.24  1561.38    23.63 o
   1   5   8  8594.35  8530.23    77.32 o
  -1   5   8  8486.52  8245.33    63.90 o
   3   5   8  1152.08  1171.82    19.16 o
  -3   5   8  1481.78  1457.88    19.80 o
   5   5   8  4781.29  4699.82    51.10 o
  -5   5   8  4856.16  4738.75    56.21 o
   0   6   8    61.68    54.27     4.47 o
   2   6   8  5924.07  5762.05    51.74 o
  -2   6   8  5725.44  5462.53    48.55 o
   4   6   8  4050.38  3812.56    43.43 o
  -4   6   8  4491.35  4421.12    51.74 o
   1   7   8  3020.23  3088.56    34.49 o
  -1   7   8  2730.79  2727.78    26.19 o
   3   7   8   109.07   146.86     8.94 o
  -3   7   8   123.42   160.27     7.66 o
   5   7   8   947.96   865.91    21.07 o
  -5   7   8  1243.84  1187.73    19.80 o
   0   8   8  3684.96  3646.37    35.13 o
   2   8   8  1108.96  1040.88    17.88 o
  -2   8   8  1116.64  1079.19    15.33 o
   4   8   8   771.81   801.40    19.80 o
  -4   8   8   957.65  1016.58    18.52 o
   1   9   8   815.12   815.44    15.33 o
  -1   9   8   697.90   672.41    13.41 o
   3   9   8   149.40   159.63    10.22 o
  -3   9   8   211.56   231.15     8.94 o
   5   9   8  1875.36  1851.29    30.01 o
  -5   9   8  1745.22  1722.95    27.46 o
   0  10   8   231.63   252.86     9.58 o
   2  10   8  5109.60  5281.17    60.68 o
  -2  10   8  4966.78  5118.35    45.99 o
   4  10   8  3444.51  3476.33    49.18 o
  -4  10   8  3613.09  3742.61    51.09 o
   1  11   8  1214.89  1298.87    21.71 o
  -1  11   8  1192.69  1258.00    19.80 o
   3  11   8   283.91   334.59    15.32 o
  -3  11   8   243.17   287.98    10.86 o
   0  12   8  6044.84  5666.08    58.77 o
   2  12   8  1125.06  1261.81    25.54 o
  -2  12   8  1035.71  1140.49    20.43 o
   1  13   8    34.68    26.18     7.66 o
  -1  13   8    54.02    43.42     6.39 o
   3  13   8   144.55   121.96    10.85 o
  -3  13   8   125.29   107.27     8.94 o
   0  14   8   420.45   392.06    14.69 o
   2  14   8  3298.24  3620.61    49.18 o
  -2  14   8  3419.94  3765.56    44.71 o
   2   0   9  4666.09  4724.19    51.74 o
   4   0   9   625.84   694.10    15.96 o
   1   1   9  6615.91  6711.01    65.16 o
  -1   1   9  6380.05  6573.15    60.69 o
   3   1   9   840.82   873.56    16.60 o
  -3   1   9   891.58   922.08    17.24 o
   5   1   9  5889.23  5793.69    66.43 o
  -5   1   9  5872.00  5789.86    65.79 o
   0   2   9  3236.54  3035.03    31.30 o
   2   2   9  1979.03  2067.84    26.18 o
  -2   2   9  1949.94  2035.28    26.18 o
   4   2   9  1995.40  2056.32    27.46 o
  -4   2   9  1924.71  2007.16    32.57 o
   1   3   9  5509.85  5728.12    51.10 o
  -1   3   9  5647.95  5770.86    52.38 o
   3   3   9   490.79   480.83    12.13 o
  -3   3   9   491.65   483.38    12.77 o
   5   3   9  6225.50  6300.86    64.52 o
  -5   3   9  5858.64  5982.26    68.99 o
   0   4   9   887.15   867.81    14.05 o
   2   4   9  4221.12  4088.37    43.43 o
  -2   4   9  3930.31  3762.08    38.96 o
   4   4   9  2074.38  2149.52    30.01 o
  -4   4   9  1729.84  1784.93    27.46 o
   1   5   9  4508.18  4249.06    42.80 o
  -1   5   9  5024.31  4678.12    40.88 o
   3   5   9   232.47   272.02    11.49 o
  -3   5   9   286.95   300.75    11.49 o
   5   5   9  2586.84  2555.80    33.85 o
  -5   5   9  2531.38  2470.87    38.32 o
   0   6   9  2009.28  2048.05    23.63 o
   2   6   9  3018.50  2889.29    35.13 o
  -2   6   9  2947.37  2732.84    31.29 o
   4   6   9   712.35   664.73    15.96 o
  -4   6   9   632.83   609.82    17.24 o
   1   7   9  1823.71  1865.41    24.91 o
  -1   7   9  2102.71  2109.32    24.27 o
   3   7   9   503.76   506.36    14.05 o
  -3   7   9   401.58   408.03    12.13 o
   0   8   9     3.85     8.94     4.47 <
   2   8   9  3953.69  3794.51    49.82 o
  -2   8   9  3946.73  3715.96    38.32 o
   4   8   9  3281.06  3172.83    39.60 o
  -4   8   9  3057.14  2997.25    40.87 o
   1   9   9   564.44   524.26    15.96 o
  -1   9   9   766.32   802.02    17.88 o
   3   9   9   508.07   485.30    15.96 o
  -3   9   9   651.84   646.85    14.69 o
   0  10   9  1651.94  1814.89    25.54 o
   2  10   9  1213.54  1152.64    21.71 o
  -2  10   9  1285.47  1209.46    19.16 o
   1  11   9   271.16   255.42    12.77 o
  -1  11   9   378.39   342.89    13.41 o
   3  11   9   148.54   141.12    11.49 o
  -3  11   9   105.77   121.96     8.94 o
   0  12   9     7.56    10.22     6.39 <
   2  12   9  4122.52  4023.73    53.01 o
  -2  12   9  3863.19  3665.49    42.79 o
   1  13   9  1122.50  1102.83    24.27 o
  -1  13   9  1388.91  1361.43    23.63 o
   0   0  10   165.64   242.64    13.41 o
   2   0  10  1043.33   998.09    19.80 o
   4   0  10  3335.37  3213.13    41.51 o
   1   1  10  1262.18  1217.14    21.07 o
  -1   1  10  1278.31  1231.82    19.80 o
   3   1  10  5221.05  5161.22    57.49 o
  -3   1  10  5507.39  5473.46    63.24 o
   0   2  10   365.63   407.39    10.86 o
   2   2  10  1232.40  1378.70    28.10 o
  -2   2  10  1357.14  1487.25    25.54 o
   4   2  10   389.42   415.05    13.41 o
  -4   2  10   307.31   362.05    14.05 o
   1   3  10   199.79   220.93    10.22 o
  -1   3  10   245.84   263.71    10.22 o
   3   3  10  9416.46  9544.59    95.84 o
  -3   3  10  8768.45  8790.45    88.81 o
   0   4  10    27.99    31.93     5.11 o
   2   4  10  1135.62  1146.86    20.43 o
  -2   4  10   916.84   960.41    19.16 o
   4   4  10  1930.10  1929.23    28.10 o
  -4   4  10  1950.96  1979.68    31.29 o
   1   5  10   285.20   321.83    15.32 o
  -1   5  10   451.08   477.62    12.77 o
   3   5  10  1828.41  1752.99    27.46 o
  -3   5  10  2016.05  1888.98    30.65 o
   0   6  10  4898.05  4650.67    51.10 o
   2   6  10   918.35   911.23    18.52 o
  -2   6  10   989.41   955.93    19.16 o
   1   7  10   627.75   598.96    14.69 o
  -1   7  10   562.37   524.89    14.05 o
   3   7  10  4127.49  4086.43    46.63 o
  -3   7  10  4243.18  4087.67    49.82 o
   0   8  10   742.23   754.13    14.69 o
   2   8  10  1400.79  1395.95    24.27 o
  -2   8  10  1459.82  1451.50    21.71 o
   1   9  10   402.63   385.05    14.05 o
  -1   9  10   614.30   614.91    14.69 o
   0  10  10  2635.27  2735.91    37.68 o
   2   0  11    13.10    13.41     7.02 <
   1   1  11  3571.00  3504.48    46.62 o
  -1   1  11  3792.17  3739.46    47.26 o
   3   1  11   144.55   158.35    11.49 o
  -3   1  11   116.41   105.36     9.58 o
   0   2  11  3670.99  3779.72    44.07 o
   2   2  11   172.28   183.26    12.13 o
  -2   2  11   134.55   128.98     9.58 o
   1   3  11  4864.77  4792.20    53.65 o
  -1   3  11  4237.82  4052.76    47.27 o
   0   4  11    81.20   132.18     8.30 o
   2   4  11   212.04   186.45    10.22 o
  -2   4  11    76.16    70.24     8.30 o
   1   5  11  2190.72  2255.56    31.93 o
  -1   5  11  1940.60  1969.49    30.65 o
   0   6  11  3329.50  3325.53    43.43 o
